# Supplementary material for: Percutaneous endoscopic interlaminar discectomy vs. percutaneous endoscopic transforaminal discectomy for L5/S1 lumbar disc herniation: a systematic review and meta-analysis of randomized controlled trials
Source: Front Surg. 2026 Jul 14;13:1853050. doi: 10.3389/fsurg.2026.1853050 (PMC13405533; doi:10.3389/fsurg.2026.1853050)
Supplement: Supplementary Table S1 — Complete database-specific search strategies. [file Table1.xlsx]

## Sheet: README
Frontiers PEID vs PETD META — Clean Data v2.0
field	value
Version	Clean data version 2.0
Direction	PEID/interlaminar = intervention; PETD/transforaminal = comparator. MD/RD = PEID − PETD; RR = PEID/PETD.
Core correction 1	Fluoroscopy split into time (seconds) and frequency (counts); no mixed pooling.
Core correction 2	Shangguan 2022 bed rest converted from days to hours and kept with correct group direction.
Core correction 3	Mo 2019 denominators use as-treated values after crossover: PEID=41, PETD=39.
Core correction 4	Luo 2015 kept in main analysis with high-risk note; sensitivity excluding Luo generated.
Core correction 5	No overall VAS/ODI pooling across time points; time-point-specific outcomes only.

## Sheet: Eligibility_14
Eligibility and study-level inclusion table
study	year	source	country	design	randomization	segment	subtype	peid_label	petd_label	n_peid	n_petd	eligibility	notes
Chen 2022	2022	Pain Physician	China	Prospective randomized clinical trial	Computer-generated randomization sequence; sealed opaque envelopes/independent researcher described	L5/S1 disc herniation	Excluded foraminal/extraforaminal; local anesthesia	IELD	TELD	45	46	Include	Local anesthesia; TELD had shorter operative time than IELD; opposite direction to most studies.
Nie 2016	2016	Spine	China	Prospective randomized controlled study	Single-blind random alphabet method	L5/S1 disc herniation	Mixed L5/S1 LDH	PEID	PETD	30	30	Include	English main report.
Fu 2022	2022	Journal of Medical Information	China	Randomized comparative study	Random number table	L5/S1 disc herniation	Mixed L5/S1 LDH	Observation	Control	46	46	Include	Observation group = interlaminar; control = transforaminal.
Shangguan 2022	2022	Chinese Journal of Practical Medicine	China	Randomized comparative study	Random number table	Lumbosacral disc herniation	Segment reported as lumbosacral rather than explicitly L5/S1	Control	Observation	31	31	Include with sensitivity flag	Flag for sensitivity analysis because text says lumbosacral disc herniation.
Luo 2015	2015	Medical Journal of West China	China	Randomized comparative study (method not detailed)	Randomized in abstract; method not detailed in methods	L5/S1 disc herniation	Mixed L5/S1 LDH	Experimental	Control	12	12	Include	Small sample; randomization details insufficient.
Du 2021	2021	Practical Clinical Journal of Integrated Traditional Chinese and Western Medicine	China	Randomized comparative study	Randomly divided; method not detailed	L5/S1 disc herniation	Mixed L5/S1 LDH	Observation B	Observation A	38	38	Include	PETD group had shorter hospital stay but longer operation/fluoroscopy.
Cui YS 2021	2021	Shaanxi Medical Journal	China	Randomized comparative study	Drawing lots	L5/S1 disc herniation	Mixed L5/S1 LDH	Observation	Control	45	45	Include	Operation time not statistically different; fluoroscopy fewer with PEID.
Wang JW 2023	2023	China Medical Engineering	China	Randomized comparative study	Digital/random number table	L5/S1 disc herniation	Excludes central and extraforaminal LDH; short/mid-term follow-up	PEID	PETD	52	50	Include	MacNab excellent/good 100% in both groups.
Mo 2019	2019	Master thesis	China	Prospective randomized clinical trial	Single-blind random alphabet method	L5/S1 axillary disc herniation	Axillary-type L5/S1 LDH	PEID	PETD	41	39	Include	One PETD patient crossed to PEID; analyze as reported/as-treated. Thesis used as full-text data source.
Cui XH 2025	2025	China Medical Engineering	China	Randomized comparative study	Random number table	High iliac crest L5/S1 LDH	High iliac crest line L5/S1 LDH	Group A	Group B	56	56	Include	Recent study; high iliac crest subgroup.
Sun 2023	2023	Chinese Community Doctors	China	Randomized comparative study	Randomly divided; method not detailed	L5/S1 disc herniation	Mixed L5/S1 LDH	Observation	Control	51	51	Include	No operation time/fluoroscopy table; strong ODI differences favoring PEID.
Zhang 2022	2022	Liaoning Medical Journal	China	Randomized comparative study	Random number table	L5/S1 disc herniation	Mixed L5/S1 LDH	PEID	PETD	36	36	Include	No postoperative VAS/ODI values reported; MacNab and perioperative data available.
Wang XP 2018	2018	Journal of Cervicodynia and Lumbodynia	China	Randomized comparative study	Random number table	L5/S1 disc herniation	Mixed L5/S1 LDH	PIED	PTED	30	30	Include	MacNab table has minor internal inconsistency; excellent/good events use reported rate.
Wang HS 2020	2020	Journal of Cervicodynia and Lumbodynia	China	Prospective randomized controlled study	Random number table	L5/S1 disc herniation	Mixed L5/S1 LDH	PEID	PETD	30	30	Include	Prospective randomized; no serious complications; recurrence and dysesthesia reported.

## Sheet: Continuous_Clean_v2
Clean continuous outcome data
study	outcome	unit	timepoint	n_peid	mean_peid	sd_peid	n_petd	mean_petd	sd_petd	note	MD_peid_minus_petd	SE	CI95_low	CI95_high
Chen 2022	Operation time	min		45	62.6	18.1	46	51.4	15.2	Clean v2 verified: IELD/PEID 62.6±18.1 min; TELD/PETD 51.4±15.2 min. This study favors PETD for operation time and contributes to heterogeneity.	11.2	3.50754	4.32522	18.0748
Chen 2022	Fluoroscopy time	seconds		45	4.7	1.1	46	6.2	1.8	Reported as radiation time; Clean v2: separated from fluoroscopy frequency; unit seconds.	-1.5	0.311967	-2.11146	-0.888544
Chen 2022	Hospital stay	days		45	2.5	0.7	46	2.4	0.8		0.1	0.157486	-0.208673	0.408673
Chen 2022	Bed rest time	hours		45	6.1	3.4	46	3.2	2.1		2.9	0.593935	1.73589	4.06411
Nie 2016	Operation time	min		30	65.0	14.9	30	86.0	15.4		-21	3.91225	-28.668	-13.332
Nie 2016	Fluoroscopy time	seconds		30	0.6	0.24	30	6.5	1.52	Clean v2: separated from fluoroscopy frequency; unit seconds.	-5.9	0.280951	-6.45066	-5.34934
Nie 2016	Hospital stay	days		30	4.8	1.1	30	4.6	1.2		0.2	0.297209	-0.38253	0.78253
Nie 2016	Bed rest time	hours		30	6.5	1.1	30	5.0	1.1		1.5	0.284019	0.943323	2.05668
Fu 2022	Operation time	min		46	56.22	7.83	46	88.55	6.79		-32.33	1.52809	-35.3251	-29.3349
Fu 2022	Fluoroscopy frequency	counts		46	8.34	1.23	46	15.4	2.09	Clean v2: separated from fluoroscopy time; unit counts.	-7.06	0.357558	-7.76081	-6.35919
Fu 2022	Hospital stay	days		46	5.33	1.18	46	5.29	1.02		0.04	0.229972	-0.410744	0.490744
Shangguan 2022	Operation time	min		31	64.95	4.21	31	82.64	5.37		-17.69	1.22555	-20.0921	-15.2879
Shangguan 2022	Fluoroscopy frequency	counts		31	2.23	0.15	31	3.96	0.21	Clean v2: separated from fluoroscopy time; unit counts.	-1.73	0.0463507	-1.82085	-1.63915
Shangguan 2022	Bed rest time	hours		31	69.84	4.32	31	49.199999999999996	3.12	Clean v2: converted from days to hours (×24); PEID=control group, PETD=observation group.	20.64	0.957092	18.7641	22.5159
Luo 2015	Operation time	min		12	53.5	21.5	12	84.4	35.7		-30.9	12.0303	-54.4794	-7.32059
Luo 2015	Fluoroscopy frequency	counts		12	10.1	2.4	12	18.2	4.2	Clean v2: separated from fluoroscopy time; unit counts.	-8.1	1.39642	-10.837	-5.36301
Du 2021	Operation time	min		38	55.49	6.02	38	70.56	5.94		-15.07	1.37194	-17.759	-12.381
Du 2021	Fluoroscopy frequency	counts		38	6.73	0.91	38	12.68	1.03	Clean v2: separated from fluoroscopy time; unit counts.	-5.95	0.222959	-6.387	-5.513
Du 2021	Hospital stay	days		38	9.72	1.06	38	5.93	1.02		3.79	0.238636	3.32227	4.25773
Du 2021	First ambulation time	hours		38	48.99	4.62	38	21.36	2.85		27.63	0.880593	25.904	29.356
Cui YS 2021	Operation time	min		45	81.55	9.43	45	82.22	8.25	Clean v2 verified direction: PEID=observation/interlaminar 81.55±9.43; PETD=control/transforaminal 82.22±8.25.	-0.67	1.86778	-4.33085	2.99085
Cui YS 2021	Fluoroscopy frequency	counts		45	5.11	1.03	45	9.55	1.02	Clean v2: separated from fluoroscopy time; unit counts.	-4.44	0.216092	-4.86354	-4.01646
Wang JW 2023	Operation time	min		52	46.5	8.86	50	100.64	5.78		-54.14	1.47573	-57.0324	-51.2476
Wang JW 2023	Fluoroscopy frequency	counts		52	4.73	1.13	50	8.54	1.85	Clean v2: separated from fluoroscopy time; unit counts.	-3.81	0.304968	-4.40774	-3.21226
Wang JW 2023	Hospital stay	days		52	5.46	1.58	50	6.56	1.73		-1.1	0.328429	-1.74372	-0.456279
Mo 2019	Operation time	min		41	53.56	10.82	39	66.49	16.29	Clean v2: as-treated denominators used after one PETD-to-PEID crossover (PEID=41, PETD=39).	-12.93	3.10799	-19.0217	-6.83833
Mo 2019	Fluoroscopy frequency	counts		41	3.41	0.81	39	12.44	3.21	Clean v2: separated from fluoroscopy time; unit counts.; Clean v2: as-treated denominators used after one PETD-to-PEID crossover (PEID=41, PETD=39).	-9.03	0.529349	-10.0675	-7.99248
Mo 2019	Bed rest time	hours		41	6.76	0.88	39	6.34	1.26	Clean v2: as-treated denominators used after one PETD-to-PEID crossover (PEID=41, PETD=39).	0.42	0.244122	-0.0584789	0.898479
Cui XH 2025	Operation time	min		56	66.71	3.69	56	83.54	5.74		-16.83	0.911863	-18.6173	-15.0427
Cui XH 2025	Fluoroscopy frequency	counts		56	6.92	1.26	56	20.35	3.41	Clean v2: separated from fluoroscopy time; unit counts.	-13.43	0.485793	-14.3822	-12.4778
Cui XH 2025	Hospital stay	days		56	4.02	0.38	56	3.96	0.41		0.06	0.0747018	-0.0864155	0.206416
Zhang 2022	Operation time	min		36	66.28	13.74	36	76.13	14.23		-9.85	3.2968	-16.3117	-3.38827
Zhang 2022	Fluoroscopy frequency	counts		36	6.25	1.28	36	16.76	2.57	Clean v2: separated from fluoroscopy time; unit counts.	-10.51	0.478519	-11.4479	-9.5721
Zhang 2022	Hospital stay	days		36	4.74	1.12	36	4.55	1.14		0.19	0.266354	-0.332054	0.712054
Zhang 2022	Bed rest time	hours		36	5.76	1.17	36	5.31	1.24		0.45	0.284141	-0.106916	1.00692
Wang XP 2018	Operation time	min		30	65.35	16.84	30	85.22	15.23		-19.87	4.14543	-27.995	-11.745
Wang XP 2018	Fluoroscopy frequency	counts		30	6.21	1.52	30	26.15	8.38	Clean v2: separated from fluoroscopy time; unit counts.	-19.94	1.55494	-22.9877	-16.8923
Wang XP 2018	Hospital stay	days		30	4.59	1.2	30	4.63	1.23		-0.04	0.313736	-0.654922	0.574922
Wang XP 2018	Bed rest time	hours		30	6.02	1.09	30	5.55	1.26		0.47	0.304176	-0.126186	1.06619
Wang HS 2020	Operation time	min		30	59.3	16.8	30	73.6	18.2		-14.3	4.52209	-23.1633	-5.4367
Wang HS 2020	Fluoroscopy frequency	counts		30	6.5	1.7	30	21.8	3.9	Clean v2: separated from fluoroscopy time; unit counts.	-15.3	0.776745	-16.8224	-13.7776
Wang HS 2020	Hospital stay	days		30	4.7	1.3	30	4.6	1.6		0.1	0.376386	-0.637717	0.837717
Wang HS 2020	Bed rest time	hours		30	6.3	1.3	30	5.8	1.4		0.5	0.348807	-0.183663	1.18366
Chen 2022	VAS leg pain	points	1 day	45	3.1	1.6	46	2.9	1.7		0.2	0.345999	-0.478157	0.878157
Chen 2022	VAS leg pain	points	3 months	45	1.9	1.3	46	2.0	1.2		-0.1	0.262412	-0.614327	0.414327
Chen 2022	VAS leg pain	points	final	45	0.8	0.7	46	0.7	0.7		0.1	0.146769	-0.187667	0.387667
Chen 2022	ODI	points	1 day	45	36.9	11.5	46	37.4	10.8		-0.5	2.33977	-5.08596	4.08596
Chen 2022	ODI	points	3 months	45	23.8	8.2	46	22.5	8.6		1.3	1.76126	-2.15208	4.75208
Chen 2022	ODI	points	final	45	7.8	3.6	46	7.2	3.8		0.6	0.775831	-0.920628	2.12063
Nie 2016	VAS leg pain	points	final	30	2.2	1.37	30	2.3	1.02		-0.1	0.311839	-0.711204	0.511204
Nie 2016	ODI	points	final	30	20.4	7.7	30	22.0	9.1		-1.6	2.17639	-5.86572	2.66572
Fu 2022	VAS leg pain	points	post-treatment	46	1.34	0.12	46	1.3	0.17		0.04	0.0306807	-0.0201341	0.100134
Fu 2022	ODI	points	post-treatment	46	13.43	2.6	46	13.28	2.75		0.15	0.557995	-0.943671	1.24367
Shangguan 2022	ODI	points	3 months	31	6.71	0.56	31	4.85	0.13		1.86	0.103254	1.65762	2.06238
Luo 2015	VAS leg pain	points	1 month	12	2.5	0.9	12	2.8	1.0		-0.3	0.388373	-1.06121	0.46121
Luo 2015	VAS leg pain	points	final	12	1.8	1.4	12	2.0	1.2		-0.2	0.532291	-1.24329	0.84329
Du 2021	ODI	points	discharge	38	22.36	6.02	38	21.36	5.21		1	1.29152	-1.53137	3.53137
Du 2021	ODI	points	3 months	38	19.65	4.81	38	19.36	4.11		0.29	1.02634	-1.72163	2.30163
Cui YS 2021	VAS leg pain	points	postoperative	45	3.16	0.4	45	3.25	0.39		-0.09	0.08328	-0.253229	0.0732288
Cui YS 2021	ODI	points	6 months	45	15.69	2.03	45	16.11	2.52		-0.42	0.482385	-1.36548	0.525475
Wang JW 2023	VAS leg pain	points	7 days	52	2.96	0.75	50	3.04	0.78		-0.08	0.151609	-0.377154	0.217154
Wang JW 2023	VAS leg pain	points	6 months	52	1.6	0.57	50	1.64	0.59		-0.04	0.114935	-0.265273	0.185273
Wang JW 2023	ODI	points	7 days	52	6.4	0.58	50	6.38	0.57		0.02	0.113874	-0.203193	0.243193
Wang JW 2023	ODI	points	6 months	52	1.45	0.67	50	1.49	0.65		-0.04	0.130701	-0.296174	0.216174
Mo 2019	VAS leg pain	points	immediate	41	3.25	1.21	39	3.62	1.09	Clean v2: as-treated denominators used after one PETD-to-PEID crossover (PEID=41, PETD=39).	-0.37	0.257243	-0.874196	0.134196
Mo 2019	VAS leg pain	points	3 months	41	2.35	1.21	39	2.66	0.98	Clean v2: as-treated denominators used after one PETD-to-PEID crossover (PEID=41, PETD=39).	-0.31	0.245633	-0.79144	0.17144
Mo 2019	VAS leg pain	points	6 months	41	1.33	0.81	39	1.43	0.78	Clean v2: as-treated denominators used after one PETD-to-PEID crossover (PEID=41, PETD=39).	-0.1	0.177771	-0.448431	0.248431
Mo 2019	VAS leg pain	points	final	41	1.74	0.87	39	1.88	0.73	Clean v2: as-treated denominators used after one PETD-to-PEID crossover (PEID=41, PETD=39).	-0.14	0.179235	-0.4913	0.2113
Mo 2019	ODI	points	3 months	41	14.75	5.52	39	15.16	4.67	Clean v2: as-treated denominators used after one PETD-to-PEID crossover (PEID=41, PETD=39).	-0.41	1.14122	-2.64679	1.82679
Mo 2019	ODI	points	6 months	41	11.87	5.22	39	12.11	4.44	Clean v2: as-treated denominators used after one PETD-to-PEID crossover (PEID=41, PETD=39).	-0.24	1.0817	-2.36013	1.88013
Mo 2019	ODI	points	final	41	12.43	4.87	39	12.86	4.31	Clean v2: as-treated denominators used after one PETD-to-PEID crossover (PEID=41, PETD=39).	-0.43	1.02702	-2.44296	1.58296
Cui XH 2025	VAS leg pain	points	1 month	56	2.72	0.9	56	2.86	0.87		-0.14	0.167273	-0.467856	0.187856
Cui XH 2025	VAS leg pain	points	3 months	56	1.71	0.46	56	1.8	0.43		-0.09	0.0841449	-0.254924	0.0749239
Cui XH 2025	ODI	points	1 month	56	10.37	1.56	56	10.26	1.62		0.11	0.300535	-0.479049	0.699049
Cui XH 2025	ODI	points	3 months	56	7.51	1.02	56	7.37	1.18		0.14	0.20843	-0.268522	0.548522
Sun 2023	VAS leg pain	points	discharge	51	2.31	1.16	51	4.35	1.13		-2.04	0.226763	-2.48446	-1.59554
Sun 2023	VAS leg pain	points	1 month	51	2.37	1.18	51	3.39	1.16		-1.02	0.231703	-1.47414	-0.565862
Sun 2023	VAS leg pain	points	3 months	51	2.27	1.11	51	2.99	1.13		-0.72	0.221802	-1.15473	-0.285268
Sun 2023	VAS leg pain	points	6 months	51	1.94	0.97	51	2.26	0.94		-0.32	0.189142	-0.690717	0.0507174
Sun 2023	VAS leg pain	points	12 months	51	1.66	0.86	51	2.18	0.84		-0.52	0.168337	-0.84994	-0.19006
Sun 2023	ODI	points	1 month	51	17.48	8.86	51	37.51	8.89		-20.03	1.75751	-23.4747	-16.5853
Sun 2023	ODI	points	3 months	51	12.59	5.17	51	28.6	5.21		-16.01	1.02778	-18.0245	-13.9955
Sun 2023	ODI	points	6 months	51	5.15	1.66	51	22.18	4.69		-17.03	0.696654	-18.3954	-15.6646
Sun 2023	ODI	points	12 months	51	4.76	1.25	51	17.78	4.27		-13.02	0.623013	-14.2411	-11.7989
Wang XP 2018	VAS leg pain	points	3 months	30	2.55	1.16	30	2.53	1.24		0.02	0.310011	-0.587621	0.627621
Wang XP 2018	VAS leg pain	points	final	30	1.9	1.59	30	1.89	1.64		0.01	0.417041	-0.807401	0.827401
Wang XP 2018	ODI	points	3 months	30	22.31	8.92	30	21.63	8.42		0.68	2.23951	-3.70945	5.06945
Wang XP 2018	ODI	points	final	30	19.35	6.16	30	19.42	6.82		-0.07	1.67788	-3.35864	3.21864
Wang HS 2020	VAS leg pain	points	final	30	2.23	1.05	30	2.21	1.15		0.02	0.284312	-0.537252	0.577252
Wang HS 2020	ODI	points	final	30	19.56	7.43	30	20.03	7.69		-0.47	1.95227	-4.29645	3.35645

## Sheet: Binary_Clean_v2
Clean binary outcome data
study	outcome	event_peid	n_peid	event_petd	n_petd	note
Chen 2022	MacNab excellent/good	42	45	44	46
Nie 2016	MacNab excellent/good	28	30	27	30
Fu 2022	MacNab excellent/good	41	46	39	46
Luo 2015	MacNab excellent/good	11	12	11	12	Clean v2: events derived from reported excellent/good rate 91.7% (11/12); high-risk item, sensitivity excluding Luo recommended.
Wang JW 2023	MacNab excellent/good	52	52	50	50
Mo 2019	MacNab excellent/good	38	41	35	39	Clean v2: PEID 20+18=38/41; PETD 16+19=35/39; as-treated denominators.
Sun 2023	MacNab excellent/good	45	51	40	51
Zhang 2022	MacNab excellent/good	35	36	33	36
Wang XP 2018	MacNab excellent/good	25	30	26	30	Reported rate used because table counts appear internally inconsistent
Wang HS 2020	MacNab excellent/good	28	30	27	30
Chen 2022	Complications/adverse events	2	45	0	46	Postoperative neuropathic pain
Nie 2016	Complications/adverse events	3	30	1	30	Dysesthesia/recurrent herniation
Fu 2022	Complications/adverse events	3	46	4	46	Infection/dysesthesia/dural injury/bleeding
Shangguan 2022	Complications/adverse events	2	31	1	31	Infection/nerve injury
Mo 2019	Complications/adverse events	2	41	5	39	Clean v2: as-treated denominators after one PETD-to-PEID crossover; transient sensory symptoms/hyperalgesia/dural tear.
Cui XH 2025	Complications/adverse events	2	56	4	56	Residual nucleus pulposus/nerve root injury/dural sac injury
Zhang 2022	Complications/adverse events	0	36	0	36	No complications
Wang XP 2018	Complications/adverse events	0	30	0	30	No serious complications
Wang HS 2020	Complications/adverse events	3	30	1	30	Recurrence/dysesthesia

## Sheet: Meta_Summary_v2
Clean v2 meta-analysis summary
outcome	model	k	effect	lcl	ucl	I2	tau2	effect_label	note
Operation time	Random effects MD	13	-17.7809	-26.5144	-9.0475	98.5539	243.119	MD (PEID-PETD)
Fluoroscopy time (seconds)	Random effects MD	2	-3.70209	-8.01409	0.609908	99.0896	9.59187	MD (PEID-PETD)
Fluoroscopy frequency (counts)	Random effects MD	11	-8.87407	-11.2299	-6.51825	99.5288	15.3794	MD (PEID-PETD)
Hospital stay	Random effects MD	9	0.37907	-0.364938	1.12308	96.7513	1.22612	MD (PEID-PETD)
Bed rest time (hours; Shangguan converted from days)	Random effects MD	7	3.62788	1.44595	5.80981	98.6614	8.44073	MD (PEID-PETD)
VAS leg pain - 1 month	Random effects MD	3	-0.491251	-1.10586	0.123356	79.1683	0.225902	MD (PEID-PETD)
VAS leg pain - 3 months	Random effects MD	5	-0.234177	-0.486356	0.018002	48.8577	0.0382622	MD (PEID-PETD)
VAS leg pain - 6 months	Random effects MD	3	-0.111882	-0.280388	0.056623	0	0	MD (PEID-PETD)
VAS leg pain - final	Random effects MD	6	-0.0104579	-0.197776	0.17686	0	0	MD (PEID-PETD)
ODI - 1 month	Random effects MD	2	-9.88556	-29.6222	9.8511	99.2162	201.22	MD (PEID-PETD)
ODI - 3 months	Random effects MD	7	-1.82788	-4.10807	0.452301	98.2705	8.06918	MD (PEID-PETD)
ODI - 6 months	Random effects MD	4	-4.43094	-10.8974	2.03551	99.4781	43.0671	MD (PEID-PETD)
ODI - final	Random effects MD	5	0.0300105	-1.02704	1.08706	0	0	MD (PEID-PETD)
MacNab excellent/good	Random effects RR	10	1	0.999938	1.00006	0	0	RR (PEID/PETD)
Complications/adverse events	Random effects RD	9	0.00814898	-0.018555	0.0348529	0	0	RD (PEID-PETD)

## Sheet: Sensitivity_v2
Clean v2 sensitivity-analysis summary
analysis	model	k	effect	lcl	ucl	I2	note
Operation time excluding Luo 2015	Random effects MD	12	-17.0728	-26.0507	-8.09492	98.6733	Sensitivity analysis
Fluoroscopy frequency excluding Luo 2015	Random effects MD	10	-8.94432	-11.4038	-6.48485	99.5725	Sensitivity analysis
MacNab RR excluding Luo 2015	Random effects RR	9	1	0.999938	1.00006	0	Sensitivity analysis
ODI 3 months excluding Shangguan 2022	Random effects MD	6	-2.40105	-7.56241	2.76031	97.9077	Sensitivity analysis

## Sheet: Audit_Log_v2
Clean v2 audit log and corrections
item	action	old_value	new_value	reason
Shangguan 2022 bed rest time	Converted days to hours	('2.91', '0.18', '2.05', '0.13', 'days')	PEID 69.84±4.32 h; PETD 49.199999999999996±3.12 h	Prevent day/hour mixing in pooling
Fluoroscopy exposure	Split into two outcomes: Fluoroscopy time (seconds) and Fluoroscopy frequency (counts)	Preliminary package / Gemini flagged item	Applied/verified in clean v2	Avoid pooling seconds and counts together
Chen 2022 operation time	Kept PEID mean at 62.6 min, not 52.6	Preliminary package / Gemini flagged item	Applied/verified in clean v2	Manual recheck supports TELD/PETD shorter than IELD/PEID
Cui YS 2021 direction	Verified PEID/PETD direction; current clean values are PEID 81.55 vs PETD 82.22	Preliminary package / Gemini flagged item	Applied/verified in clean v2	Prevent row reversal
Mo 2019 denominators	Used PEID=41 and PETD=39 across outcome data	Preliminary package / Gemini flagged item	Applied/verified in clean v2	One randomized PETD patient crossed over to PEID; outcomes reported as-treated
Luo 2015 complications	Removed from primary complications pooling	0/12 vs 0/12	Not included in primary complications RD	No structured quantitative adverse-event table; keep as narrative/sensitivity only

## Sheet: Excluded_From_Outcome
Studies deliberately excluded from specific outcomes
study	outcome	reason
Du 2021	MacNab excellent/good	Did not report modified MacNab excellent/good counts; reports ODI and perioperative continuous outcomes.
Cui YS 2021	MacNab excellent/good	Did not report modified MacNab excellent/good counts; reports VAS/ODI/JOA and perioperative outcomes.
Cui XH 2025	MacNab excellent/good	Did not report modified MacNab excellent/good counts; reports VAS/ODI/MRI/biomechanics and complications.
Luo 2015	Complications/adverse events	No structured quantitative adverse-event table; removed from primary complications pooling.
All studies	Overall VAS/ODI	Not performed: time points are analyzed separately to avoid repeated-measure double counting.
Fluoroscopy rows	Combined fluoroscopy exposure	Not performed: seconds and counts are separated into two outcomes.

## Sheet: PRISMA_Numbers
PRISMA numbers — clean v2
stage	n	calculation_or_note
Records identified from databases	1845	PubMed 342 + Embase 396 + CENTRAL 29 + WoS 243 + CNKI 585 + Wanfang 250
Duplicates removed	654	Deduplication
Records screened by title/abstract	1191	1845 - 654
Records excluded after title/abstract screening	1126	1191 - 65
Database-screened full-text candidates	65	From updated search
Additional thesis/dissertation report	1	Mo master thesis full-text source
Original included-study safety-net reports	4	3 retrieved/included; 1 not retrieved
Reports sought for retrieval	70	65 + 1 + 4
Reports not retrieved	1	Gao 2019
Reports assessed for eligibility	69	70 - 1
Reports excluded after full-text assessment	55	Mainly not RCT / not true randomized / otherwise not eligible
Studies included in qualitative synthesis	14	10 + 1 + 3
Studies included in quantitative synthesis	14	Final meta-analysis set
