# Supplementary material for: Percutaneous endoscopic interlaminar discectomy vs. percutaneous endoscopic transforaminal discectomy for L5/S1 lumbar disc herniation: a systematic review and meta-analysis of randomized controlled trials
Source: Front Surg. 2026 Jul 14;13:1853050. doi: 10.3389/fsurg.2026.1853050 (PMC13405533; doi:10.3389/fsurg.2026.1853050)
Supplement: Supplementary Table S2 — Full-text assessment and exclusion reasons. [file Table2.xlsx]

## Sheet: S1_Search_Strategy
Supplementary Table S1. Complete search strategies for each database
Search date and complete database-specific strategies. Screenshots/search histories were retained as audit evidence.
Database	Search date	Complete search strategy	Filters / limits	Records retrieved	Screenshot / audit note
PubMed	2026-06-11	#1 Disease terms ("Intervertebral Disc Displacement"[Mesh] OR "lumbar disc herniation"[Title/Abstract] OR "lumbar disk herniation"[Title/Abstract] OR "lumbar intervertebral disc herniation"[Title/Abstract] OR "lumbar intervertebral disk herniation"[Title/Abstract] OR "lumbosacral disc herniation"[Title/Abstract] OR "lumbosacral disk herniation"[Title/Abstract] OR "LDH"[Title/Abstract]) #2 L5/S1-r…	No language, publication year, or study-design restrictions were applied.	342	Screenshot saved; database history retained
Embase	2026-06-11	#1 Disease terms ('lumbar disc herniation'/exp OR 'intervertebral disc disease'/exp OR 'intervertebral disc displacement'/exp OR 'lumbar disc herniation':ti,ab,kw OR 'lumbar disk herniation':ti,ab,kw OR 'lumbar intervertebral disc herniation':ti,ab,kw OR 'lumbar intervertebral disk herniation':ti,ab,kw OR 'lumbosacral disc herniation':ti,ab,kw OR 'lumbosacral disk herniation':ti,ab,kw OR 'LDH':ti…	No language, publication year, or study-design restrictions were applied.	396	Screenshot saved; database history retained
Cochrane CENTRAL	2026-06-11	#1 Disease terms ("lumbar disc herniation":ti,ab,kw OR "lumbar disk herniation":ti,ab,kw OR "lumbar intervertebral disc herniation":ti,ab,kw OR "lumbar intervertebral disk herniation":ti,ab,kw OR "lumbosacral disc herniation":ti,ab,kw OR "lumbosacral disk herniation":ti,ab,kw OR "LDH":ti,ab,kw) #2 L5/S1-related terms ("L5/S1":ti,ab,kw OR "L5-S1":ti,ab,kw OR "L5 S1":ti,ab,kw OR "L5S1":ti,ab,kw OR …	CENTRAL records; no additional language, publication year, or study-design restrictions were applied.	29	Screenshot saved; database history retained
Web of Science	2026-06-11	#1 Disease terms TS=("lumbar disc herniation" OR "lumbar disk herniation" OR "lumbar intervertebral disc herniation" OR "lumbar intervertebral disk herniation" OR "lumbosacral disc herniation" OR "lumbosacral disk herniation" OR "intervertebral disc displacement" OR "intervertebral disk displacement" OR "LDH") #2 L5/S1-related terms TS=("L5/S1" OR "L5-S1" OR "L5 S1" OR "L5S1" OR "lumbosacral" OR …	Topic search; no language, publication year, or document-type restrictions were applied.	243	Screenshot saved; database history retained
CNKI	2026-06-11	Platform: CNKI Search field: 主题 Matching: 模糊 Restrictions: source types limited to academic journals, dissertations, and conference papers; no date restrictions CNKI-1 主题 = L5/S1 AND 主题 = 椎间孔镜 CNKI-2 主题 = L5/S1 AND 主题 = 经皮内镜 CNKI-3 主题 = L5-S1 AND 主题 = 椎间孔镜 CNKI-4 主题 = L5-S1 AND 主题 = 经皮内镜 CNKI-5 主题 = 腰5骶1 AND 主题 = 椎间孔镜 CNKI-6 主题 = 腰5骶1 AND 主题 = 经皮内镜 CNKI-7 主题 = 椎板间 AND 主题 = 椎间孔 AND 主题 = L5/S1 CNKI…	Academic journals, dissertations, and conference papers; no date restrictions.	585	All-source interface showed 601; predefined sources totaled 585
Wanfang	2026-06-11	Platform: Wanfang Data Search field: 主题 Matching: 模糊 Restrictions: no source, publication year, or study-design restrictions Wanfang-1 主题 = L5/S1 AND 主题 = 椎间孔镜 Wanfang-2 主题 = 椎板间 AND 主题 = 椎间孔 AND 主题 = L5/S1 Wanfang-3 主题 = L5-S1 AND 主题 = 椎间孔镜 Wanfang-4 主题 = 腰5骶1 AND 主题 = 椎间孔镜 Wanfang-5 主题 = 腰5/骶1 AND 主题 = 椎间孔镜 Wanfang-6 主题 = L5/S1 AND 主题 = 经皮内镜 Wanfang-7 主题 = L5-S1 AND 主题 = 经皮内镜 Wanfang-8 主题 = 腰5骶…	No source, publication year, or study-design restrictions were applied.	250	Screenshot saved; database history retained

## Sheet: S2_FT_Assessment
Supplementary Table S2. Full-text assessment outcomes and reasons for exclusion
This table includes 66 database-screened full-text candidates and four original included-study safety-net reports (70 reports sought in total). Luo 2015 was moved to full-text exclusion during final RCT-only verification.
Source set	Record No.	First author / year	Title	Journal / source	Decision	Reason / note
Updated database search	1	王经纬 2023	经皮内镜治疗腰5骶1腰椎间盘突出症两种入路短中期疗效分析	中国医学工程	Included	Eligible database-screened full-text report; included in qualitative and quantitative synthesis.
Updated database search	2	张金发 2022	经椎间孔入路和经椎板间入路内窥镜下椎间盘切除术治疗腰椎间盘突出效果对比	辽宁医学杂志	Included	Eligible database-screened full-text report; included in qualitative and quantitative synthesis.
Updated database search	3	王兴 2022	不同入路下经皮椎间孔镜技术治疗腰5骶1椎间盘突出症的临床对比研究	Journal of Nongken Medicine	Excluded after full-text assessment	Not eligible after full-text verification: nonrandomized/quasi-randomized design or randomization not verifiable.
Updated database search	4	杜书军 2021	不同入路脊柱内镜下治疗L5/S1椎间盘突出症疗效分析	Practical Clinical Journal of Integrated Traditional Chinese and Western Medicine	Included	Eligible database-screened full-text report; included in qualitative and quantitative synthesis.
Updated database search	5	王红升 2020	椎间孔入路与椎板间入路经皮全脊柱内镜下髓核摘除术治疗L5-S1 节段椎间盘突出症的疗效比较	The Journal of Cervicodynia And Lumbodynia	Included	Eligible database-screened full-text report; included in qualitative and quantitative synthesis.
Updated database search	6	王兴平 2018	两种不同入路行椎间孔镜技术治疗腰5骶1椎间盘突出症的疗效对比	The Journal of Cervicodynia And Lumbodynia	Included	Eligible database-screened full-text report; included in qualitative and quantitative synthesis.
Updated database search	7	聂鸿飞 2016	经皮椎板间入路与经皮椎间孔入路内窥镜下椎间盘切除术治疗L5/S1椎间盘突出症的短期疗效比较	Chinese Journal of Spine and Spinal Cord	Excluded after full-text assessment	Duplicate/companion report of the Nie/Zeng randomized study; the English Spine full article was used as the main report.
Updated database search	8	曾建成 2013	经皮内镜下椎板间人路与椎间孔入路微创治疗腰5骶1椎间盘突出症的前瞻性对照研究:2年以上随访结果	第九届西部骨科论坛	Excluded after full-text assessment	Duplicate/companion report of the Nie/Zeng randomized study; the English Spine full article was used as the main report.
Updated database search	9	曾建成 2015	经皮内镜下椎板间入路与椎间孔入路微创治疗腰5骶1椎间盘突出症的对照研究:2年随访结果	2015成都国际骨科论坛暨四川省医学会第19次骨科学术会议	Excluded after full-text assessment	Duplicate/companion report of the Nie/Zeng randomized study; the English Spine full article was used as the main report.
Updated database search	10	曾建成 2014	经皮内镜椎板间入路与椎间孔入路微创治疗腰5骶1椎间盘突出症的比较研究:2年随访结果	第二届海峡两岸医药卫生交流协会骨科学术论坛暨四川省医学会第十八次骨科学术会议	Excluded after full-text assessment	Duplicate/companion report of the Nie/Zeng randomized study; the English Spine full article was used as the main report.
Updated database search	11	张素环 2016	经椎间孔与经椎板间隙入路脊柱内镜技术治疗L5/S1椎间盘突出症的临床疗效对比研究	中华医学会第十八届骨科学术会议暨第十一届COA国际学术大会	Excluded after full-text assessment	Conference abstract; insufficient full-text outcome data for independent inclusion.
Updated database search	12	ChiCTR1900022549 2019	Percutaneous endoscopic transforaminal discectomy versus interlaminar discectomy for L5/S1 disc herniation: a randomised controlled trial	WHO ICTRP / ChiCTR	Excluded after full-text assessment	Trial registry record without extractable outcome data; not counted as an independent study.
Updated database search	13	Chen, Z. 2022	Transforaminal Versus Interlaminar Approach of Full-Endoscopic Lumbar Discectomy Under Local Anesthesia for L5/S1 Disc Herniation: A Randomized Controlled Trial	Pain Phys.	Included	Eligible database-screened full-text report; included in qualitative and quantitative synthesis.
Updated database search	14	Mo, X. 2019	Percutaneous Endoscopic Lumbar Diskectomy for Axillar Herniation at L5-S1 via the Transforaminal Approach Versus the Interlaminar Approach: A Prospective Clinical Trial	World Neurosurg.	Excluded after full-text assessment	Duplicate/companion report of Mo 2019; the thesis report was used as the full-text data source and the study was counted only once.
Updated database search	15	Nie, H. 2018	Percutaneous endoscopic lumbar discectomy for L5-S1 disc herniation via an interlaminar approach versus a transforaminal approach a prospective randomized controlled study with 2-year follow up	Spine	Included	Eligible database-screened full-text report; included in qualitative and quantitative synthesis.
Updated database search	16	崔新华 2025	经皮椎间孔镜技术不同入路策略在高髂嵴连线L5/S1腰椎间盘突出症中的应用及对腰椎生物力学的改善效果	China Medical Engineering	Included	Eligible database-screened full-text report; included in qualitative and quantitative synthesis.
Updated database search	17	韩秀丰 2024	PETD与PEID治疗钙化型腰椎间盘突出症的疗效及并发症分析	颈腰痛杂志	Excluded after full-text assessment	Special calcified LDH population and/or not eligible according to prespecified PICOS after full-text verification.
Updated database search	18	林亮 2024	经椎板间入路与椎间孔入路脊柱内镜减压术治疗L5-S1节段钙化型腰椎间盘突出症的疗效分析	The Journal of Cervicodynia And Lumbodynia	Excluded after full-text assessment	Special calcified LDH population and/or not eligible according to prespecified PICOS after full-text verification.
Updated database search	19	石志伟 2024	经皮内窥镜下两种入路治疗腰5/骶1椎间盘突出症对比研究	The Journal of Practical Medicine	Excluded after full-text assessment	Not eligible after full-text verification: nonrandomized/quasi-randomized design or randomization not verifiable.
Updated database search	20	孙韶东 2023	经椎板间入路和椎间孔入路脊柱内镜治疗L5～S1椎间盘突出症的效果分析	Chinese Community Doctors	Included	Eligible database-screened full-text report; included in qualitative and quantitative synthesis.
Updated database search	21	何丽蔚 2023	PEID与PETD治疗L5-S1钙化腰椎间盘突出症的临床效果对比	Zhejiang Journal of Traumatic Surgery	Excluded after full-text assessment	Special calcified LDH population and/or not eligible according to prespecified PICOS after full-text verification.
Updated database search	22	李东 2023	经皮脊柱内镜经椎间孔入路与椎板间入路治疗L5S1椎间盘突出症的疗效比较	Chinese Journal of Bone and Joint Injury	Excluded after full-text assessment	Not eligible after full-text verification: nonrandomized/quasi-randomized design or randomization not verifiable.
Updated database search	23	潘文明 2022	经皮椎间孔入路与椎板间隙入路内镜下椎间盘切除术治疗L5/S1椎间盘突出症临床效果比较	Medical Journal of Communications	Excluded after full-text assessment	Not eligible after full-text verification: nonrandomized/quasi-randomized design or randomization not verifiable.
Updated database search	24	朱宜权 2022	两种手术入路脊柱内镜治疗L5/S1椎间盘突出症的疗效比较	Acta Academiae Medicinae Wannan	Excluded after full-text assessment	Not eligible after full-text verification: nonrandomized/quasi-randomized design or randomization not verifiable.
Updated database search	25	鲁亚君 2021	椎间孔入路经皮内窥镜下椎间盘切除术与经皮内镜椎板间入路椎间盘切除术治疗L5/S1椎间盘突出症的疗效对比	Yiyao Qianyan	Excluded after full-text assessment	Not eligible after full-text verification: nonrandomized/quasi-randomized design or randomization not verifiable.
Updated database search	26	潘文明 2021	PEID与PETD治疗L5S1椎间盘突出症的疗效比较	Chinese Journal of Bone and Joint Injury	Excluded after full-text assessment	Not eligible after full-text verification: nonrandomized/quasi-randomized design or randomization not verifiable.
Updated database search	27	王松茂 2021	经皮椎间孔入路与经皮椎板间入路治疗腰椎间盘突出症效果观察	河南外科学杂志	Excluded after full-text assessment	Mixed lumbar levels or broader LDH population without separately extractable L5/S1 PEID-vs-PETD randomized data.
Updated database search	28	宋国瑞 2020	PETD、PEID治疗L5～S1腰椎间盘突出症对比观察	Shandong Medical Journal	Excluded after full-text assessment	Not eligible after full-text verification: nonrandomized/quasi-randomized design or randomization not verifiable.
Updated database search	29	徐林 2019	PEID与PETD对脱垂型腰椎间盘突出症的临床疗效比较研究	Journal of Nanjing Medicial University	Excluded after full-text assessment	Mixed lumbar levels or broader LDH population without separately extractable L5/S1 PEID-vs-PETD randomized data.
Updated database search	30	周鑫 2019	椎间孔镜经两种不同手术入路治疗腰椎间盘突出症的疗效对比分析	河北医学	Excluded after full-text assessment	Mixed lumbar levels or broader LDH population without separately extractable L5/S1 PEID-vs-PETD randomized data.
Updated database search	31	徐昕 2019	两种不同入路下经皮椎间孔镜手术治疗腰5骶1椎间盘突出症的疗效对比	The Journal of Cervicodynia And Lumbodynia	Excluded after full-text assessment	Not eligible after full-text verification: nonrandomized/quasi-randomized design or randomization not verifiable.
Updated database search	32	郁宗俊 2019	内镜下经椎板间和椎间孔入路治疗腰椎间盘突出症的早期疗效观察	海南医学院学报	Excluded after full-text assessment	Mixed lumbar levels or broader LDH population without separately extractable L5/S1 PEID-vs-PETD randomized data.
Updated database search	33	周杰 2018	内镜下经椎板间隙与经椎间孔治疗L5/S1腰椎间盘突出症的对比研究	东南大学学报(医学版)	Excluded after full-text assessment	Not eligible after full-text verification: nonrandomized/quasi-randomized design or randomization not verifiable.
Updated database search	34	魏鑫鹏 2018	椎板间入路与椎间孔入路内窥镜椎间盘切除术治疗L5S1椎间盘突出症的比较	Orthopedic Journal of China	Excluded after full-text assessment	Not eligible after full-text verification: nonrandomized/quasi-randomized design or randomization not verifiable.
Updated database search	35	方申雲 2015	不同入路经皮椎间孔镜腰椎间盘切除术治疗腰椎间盘突出的临床疗效分析	中华损伤与修复杂志(电子版)	Excluded after full-text assessment	Mixed lumbar levels or broader LDH population without separately extractable L5/S1 PEID-vs-PETD randomized data.
Updated database search	36	程远培 2021	经皮内镜椎板间入路与椎间孔入路治疗钙化型腰椎间盘突出症比较研究		Excluded after full-text assessment	Special calcified LDH population and/or not eligible according to prespecified PICOS after full-text verification.
Updated database search	37	莫小毅 2019	经皮内镜椎间孔入路对比椎板间入路治疗L5/S1腋下型椎间盘突出症的临床研究		Included	Eligible database-screened full-text report; included in qualitative and quantitative synthesis.
Updated database search	38	沙春河 2019	PEID和PETD治疗L5/S1椎间盘突出症疗效对比及手术入路探讨		Excluded after full-text assessment	Not eligible after full-text verification: nonrandomized/quasi-randomized design or randomization not verifiable.
Updated database search	39	郭炳辉 2018	经椎间孔入路与椎板间入路脊柱内镜下治疗L5/S1椎间盘突出症的临床疗效对比分析		Excluded after full-text assessment	Not eligible after full-text verification: nonrandomized/quasi-randomized design or randomization not verifiable.
Updated database search	40	徐洲 2013	腰椎间盘突出症经椎板间和经椎间孔入路内镜治疗的比较研究		Excluded after full-text assessment	Mixed lumbar levels or broader LDH population without separately extractable L5/S1 PEID-vs-PETD randomized data.
Updated database search	41	王想福 2023	经皮脊柱内镜下椎间孔入路与椎板间入路治疗单节段腰椎间盘突出症的临床疗效比较	中国康复医学会骨伤康复专业委员会第一届学术年会	Excluded after full-text assessment	Mixed lumbar levels or broader LDH population without separately extractable L5/S1 PEID-vs-PETD randomized data.
Updated database search	42	李永津 2017	L5/S1腰椎间盘突出症的经皮内镜手术入路选择:经椎间孔or经椎板间隙?	第二十四届中国中西医结合骨伤科学术年会	Excluded after full-text assessment	Conference abstract/meeting record with insufficient extractable data and/or overlapping population.
Updated database search	43	周小我 2020	经皮椎间孔镜髓核摘除术椎板间入路与椎间孔入路治疗青年L5/S1腰椎间盘突出症的临床疗效比较	World Latest Medicine Information	Excluded after full-text assessment	Mixed lumbar levels or broader LDH population without separately extractable L5/S1 PEID-vs-PETD randomized data.
Updated database search	44	吴仲宣 2022	经椎板间与椎间孔入路全内窥镜脊柱手术治疗L5-S1椎间盘突出的疗效对比	Journal of Qiqihar University of Medicine	Excluded after full-text assessment	Not eligible after full-text verification: nonrandomized/quasi-randomized design or randomization not verifiable.
Updated database search	45	李永津 2017	L5/S1腰椎间盘突出症的经皮内镜手术入路选择策略:经椎间孔or经椎板间隙?	中华医学会第十九届骨科学术会议暨第十二届COA国际学术大会	Excluded after full-text assessment	Conference abstract/meeting record with insufficient extractable data and/or overlapping population.
Updated database search	46	崔永胜 2021	经皮内镜下腰椎间盘切除术不同入路方式治疗L5/S1椎间盘突出症临床研究	Shaanxi Medical Journal	Included	Eligible database-screened full-text report; included in qualitative and quantitative synthesis.
Updated database search	47	李瑞忠 2025	不同入路经皮内镜手术治疗L5/S1腰椎间盘突出症疗效分析		Excluded after full-text assessment	Not eligible after full-text verification: nonrandomized/quasi-randomized design or randomization not verifiable.
Updated database search	48	张晓明 2016	脊柱内镜下不同入路治疗腰5骶1椎间盘突出症对照研究	第十三届北京骨科年会	Excluded after full-text assessment	Conference abstract/meeting record with insufficient extractable data and/or overlapping population.
Updated database search	49	孙海滨 2017	脊柱内镜两种术式治疗腰骶椎间盘突出症的疗效比较	Journal of China-Japan Friendship Hospital	Excluded after full-text assessment	Mixed lumbar levels or broader LDH population without separately extractable L5/S1 PEID-vs-PETD randomized data.
Updated database search	50	宋若先 2015	经皮椎间孔镜二种入路治疗L5S1椎间盘突出症中期疗效分析	中华医学会第十七届骨科学术会议暨第十届COA国际学术大会	Excluded after full-text assessment	Conference abstract/meeting record with insufficient extractable data and/or overlapping population.
Updated database search	51	Xu, X. 2023	Comparative analysis of patient-reported outcomes after percutaneous endoscopic lumbar discectomy between transforaminal and interlaminar approach: a minimum two year follow-up	Int. Orthop.	Excluded after full-text assessment	Mixed lumbar levels or broader LDH population without separately extractable L5/S1 PEID-vs-PETD randomized data.
Updated database search	52	TCTR20201216003 2020	Comparison of patient reported outcome measures between transforaminal and interlaminar endoscopic discectomy in treating patient with paracentral type disc herniation: a randomized controlled trial	WHO ICTRP / TCTR	Excluded after full-text assessment	Trial registry record without published extractable outcome data.
Updated database search	53	Chen, P. 2019	Percutaneous endoscopic transforaminal discectomy precedes interlaminar discectomy in the efficacy and safety for lumbar disc herniation	Biosci. Rep.	Excluded after full-text assessment	Mixed lumbar levels or broader LDH population without separately extractable L5/S1 PEID-vs-PETD randomized data.
Updated database search	54	Krause, P.K. 2026	Transforaminal endoscopic lumbar discectomy versus interlaminar endoscopic lumbar discectomy for lumbar disc herniations: a prospective multicenter study of recovery trajectories using high-frequency patient-reported outcome measures	Spine J.	Excluded after full-text assessment	Mixed lumbar levels or broader LDH population without separately extractable L5/S1 PEID-vs-PETD randomized data.
Updated database search	55	Wang, Y. 2025	Comparison of efficacy between transforaminal and interlaminar endoscopic discectomy for single-level lumbar disc herniation	Medicine	Excluded after full-text assessment	Mixed lumbar levels or broader LDH population without separately extractable L5/S1 PEID-vs-PETD randomized data.
Updated database search	56	Li, T. 2024	Percutaneous endoscopic transforaminal vs. interlaminar discectomy for L5-S1 lumbar disc herniation: a retrospective propensity score matching study	J Orthop Surg Res	Excluded after full-text assessment	Retrospective or observational comparative study; not an RCT.
Updated database search	57	Yan, Y. 2024	Different approaches to percutaneous endoscopic lumbar discectomy for L5/S1 lumbar disc herniation: a retrospective study	Br. J. Neurosurg.	Excluded after full-text assessment	Retrospective or observational comparative study; not an RCT.
Updated database search	58	Morale, V. 2024	COMPARISON OF INTERLAMINAR AND TRANSFORAMINAL APPROACHES IN ENDOSCOPIC LUMBAR DISCECTOMIES	Coluna Columna	Excluded after full-text assessment	Mixed lumbar levels or broader LDH population without separately extractable L5/S1 PEID-vs-PETD randomized data.
Updated database search	59	Cheng, Y.-P. 2022	A comparative study of percutaneous endoscopic interlaminar discectomy and transforaminal discectomy for L5-S1 calcified lumbar disc herniation	BMC Musculoskelet. Disord.	Excluded after full-text assessment	Special calcified LDH population and/or not eligible according to prespecified PICOS after full-text verification.
Updated database search	60	Castilho, C.A.G. 2022	PAIN INTENSITY AND FUNCTIONAL STATUS 30 DAYS AFTER SURGERY: DIFFERENCE BETWEEN TRANSFORAMINAL AND INTERLAMINAR PERCUTANEOUS ENDOSCOPIC LUMBAR DISCECTOMIES	Coluna Columna	Excluded after full-text assessment	Mixed lumbar levels or broader LDH population without separately extractable L5/S1 PEID-vs-PETD randomized data.
Updated database search	61	Gao, A. 2021	Comparison of Interlaminar and Transforaminal Approaches for Treatment of L5/S1 Disc Herniation by Percutaneous Endoscopic Discectomy	Orthop. Surg.	Excluded after full-text assessment	Not a true randomized controlled trial or randomization not verifiable after full-text verification.
Updated database search	62	Jiang, Y. 2020	Analysis on clinical effects of two surgical approaches in percutaneous spinal endoscopy for L5S1 disc herniation	Zhongguo Gu Shang	Excluded after full-text assessment	Not a true randomized controlled trial and/or insufficient randomized L5/S1-specific outcome data.
Updated database search	63	Wang, D. 2019	A Cost-utility Analysis of Percutaneous Endoscopic Lumbar Discectomy for L5-S1 Lumbar Disc Herniation: Transforaminal versus Interlaminar	Spine	Excluded after full-text assessment	Cost-utility/economic analysis; not an independent randomized clinical effectiveness trial.
Updated database search	64	Jiang, X. 2018	Clinical effects of transforaminal and interlaminar percutaneous endoscopic discectomy for lumbar disc herniation A retrospective study	Medicine	Excluded after full-text assessment	Retrospective or observational comparative study; not an RCT.
Updated database search	65	Hua, W. 2018	Outcomes of discectomy by using full-endoscopic visualization technique via the interlaminar and transforaminal approaches in the treatment of L5-S1 disc herniation: An observational study	Medicine	Excluded after full-text assessment	Mixed lumbar levels or broader LDH population without separately extractable L5/S1 PEID-vs-PETD randomized data.
Updated database search	66	Choi, K.-C. 2013	Percutaneous endoscopic lumbar discectomy for L5-S1 disc herniation: Transforaminal versus interlaminar approach	Pain Phys.	Excluded after full-text assessment	Retrospective or observational comparative study; not an RCT.
Original included-study safety-net/reference checking	S1	Luo 2015	经皮椎间孔镜后路椎板间与侧后方椎间孔入路治疗腰5/骶1椎间盘突出症对比研究	Medical Journal of West China	Excluded after full-text assessment	Randomization not verifiable from full-text methods: although the abstract used random-allocation wording, the methods described grouping by surgical approach without sequence generation or allocation concealment; excluded to maintain RCT-only eligibility.
Original included-study safety-net/reference checking	S2	Fu 2022	经椎间孔入路与椎板间入路脊柱内镜下治疗L5/S1椎间盘突出症的临床疗效	Journal of Medical Information	Included	Eligible after safety-net full-text verification; random number table; PEID vs PETD for L5/S1 LDH.
Original included-study safety-net/reference checking	S3	Shangguan 2022	脊柱内镜椎板间隙入路与椎间孔入路术式治疗腰骶椎间盘突出症的效果比较	Chinese Journal of Practical Medicine	Included	Eligible after safety-net full-text verification; random number table; reported as lumbosacral disc herniation and flagged for sensitivity/interpretation.
Original included-study safety-net/reference checking	S4	Gao 2019	Original included study from submitted version; full bibliographic verification unavailable	Original included-study safety-net	Report not retrieved	Full text could not be retrieved despite repeated attempts through Chinese databases, journal websites, reference-list tracing, and manual searches; eligibility, randomization method, and outcome data could not be independently verified.
Final PRISMA count note					Updated	Reports excluded after full-text assessment = 56; studies included in final RCT-only synthesis = 13.

## Sheet: S3_Characteristics
Supplementary Table S3. Characteristics of included studies
PEID/interlaminar is treated as the intervention group; PETD/transforaminal as the comparator group. Luo 2015 was excluded from this final RCT-only study-characteristics table.
Study ID	Year	Country	Journal/source	Study design	PEID n	PETD n	Population/segment	Subtype/anatomical features	PEID/interlaminar label	PETD/transforaminal label	Randomization method	Prospective registration	Outcomes reported/extracted	Notes
Chen 2022	2022	China	Pain Physician	Prospective randomized clinical trial	45	46	L5/S1 disc herniation	Excluded foraminal/extraforaminal; local anesthesia	IELD	TELD	Computer-generated randomization sequence; sealed opaque envelopes/independent researcher described	Not reported	Bed rest time (nan); Complications/adverse events; Fluoroscopy time (nan); Hospital stay (nan); MacNab excellent/good; ODI (1 day); ODI (3 months); ODI (final); Operation time (nan); VAS leg pain (1 day); VAS leg pain (3 months); VAS leg pain (final)	Local anesthesia; TELD had shorter operative time than IELD; opposite direction to most studies.
Nie 2016	2016	China	Spine	Prospective randomized controlled study	30	30	L5/S1 disc herniation	Mixed L5/S1 LDH	PEID	PETD	Single-blind random alphabet method	Not reported	Bed rest time (nan); Complications/adverse events; Fluoroscopy time (nan); Hospital stay (nan); MacNab excellent/good; ODI (final); Operation time (nan); VAS leg pain (final)	English main report.
Fu 2022	2022	China	Journal of Medical Information	Randomized comparative study	46	46	L5/S1 disc herniation	Mixed L5/S1 LDH	Observation	Control	Random number table	Not reported	Complications/adverse events; Fluoroscopy frequency (nan); Hospital stay (nan); MacNab excellent/good; ODI (post-treatment); Operation time (nan); VAS leg pain (post-treatment)	Observation group = interlaminar; control = transforaminal.
Shangguan 2022	2022	China	Chinese Journal of Practical Medicine	Randomized comparative study	31	31	Lumbosacral disc herniation	Segment reported as lumbosacral rather than explicitly L5/S1	Control	Observation	Random number table	Not reported	Bed rest time (nan); Complications/adverse events; Fluoroscopy frequency (nan); ODI (3 months); Operation time (nan)	Flag for sensitivity analysis because text says lumbosacral disc herniation.
Du 2021	2021	China	Practical Clinical Journal of Integrated Traditional Chinese and Western Medicine	Randomized comparative study	38	38	L5/S1 disc herniation	Mixed L5/S1 LDH	Observation B	Observation A	Randomly divided; method not detailed	Not reported	First ambulation time (nan); Fluoroscopy frequency (nan); Hospital stay (nan); ODI (3 months); ODI (discharge); Operation time (nan)	PETD group had shorter hospital stay but longer operation/fluoroscopy.
Cui YS 2021	2021	China	Shaanxi Medical Journal	Randomized comparative study	45	45	L5/S1 disc herniation	Mixed L5/S1 LDH	Observation	Control	Drawing lots	Not reported	Fluoroscopy frequency (nan); ODI (6 months); Operation time (nan); VAS leg pain (postoperative)	Operation time not statistically different; fluoroscopy fewer with PEID.
Wang JW 2023	2023	China	China Medical Engineering	Randomized comparative study	52	50	L5/S1 disc herniation	Excludes central and extraforaminal LDH; short/mid-term follow-up	PEID	PETD	Digital/random number table	Not reported	Fluoroscopy frequency (nan); Hospital stay (nan); MacNab excellent/good; ODI (6 months); ODI (7 days); Operation time (nan); VAS leg pain (6 months); VAS leg pain (7 days)	MacNab excellent/good 100% in both groups.
Mo 2019	2019	China	Master thesis	Prospective randomized clinical trial	41	39	L5/S1 axillary disc herniation	Axillary-type L5/S1 LDH	PEID	PETD	Single-blind random alphabet method	Not reported	Bed rest time (nan); Complications/adverse events; Fluoroscopy frequency (nan); MacNab excellent/good; ODI (3 months); ODI (6 months); ODI (final); Operation time (nan); VAS leg pain (3 months); VAS leg pain (6 months); VAS leg pain (final); VAS leg pain (immediate)	One PETD patient crossed to PEID; analyze as reported/as-treated. Thesis used as full-text data source.
Cui XH 2025	2025	China	China Medical Engineering	Randomized comparative study	56	56	High iliac crest L5/S1 LDH	High iliac crest line L5/S1 LDH	Group A	Group B	Random number table	Not reported	Complications/adverse events; Fluoroscopy frequency (nan); Hospital stay (nan); ODI (1 month); ODI (3 months); Operation time (nan); VAS leg pain (1 month); VAS leg pain (3 months)	Recent study; high iliac crest subgroup.
Sun 2023	2023	China	Chinese Community Doctors	Randomized comparative study	51	51	L5/S1 disc herniation	Mixed L5/S1 LDH	Observation	Control	Randomly divided; method not detailed	Not reported	MacNab excellent/good; ODI (1 month); ODI (12 months); ODI (3 months); ODI (6 months); VAS leg pain (1 month); VAS leg pain (12 months); VAS leg pain (3 months); VAS leg pain (6 months); VAS leg pain (discharge)	No operation time/fluoroscopy table; strong ODI differences favoring PEID.
Zhang 2022	2022	China	Liaoning Medical Journal	Randomized comparative study	36	36	L5/S1 disc herniation	Mixed L5/S1 LDH	PEID	PETD	Random number table	Not reported	Bed rest time (nan); Complications/adverse events; Fluoroscopy frequency (nan); Hospital stay (nan); MacNab excellent/good; Operation time (nan)	No postoperative VAS/ODI values reported; MacNab and perioperative data available.
Wang XP 2018	2018	China	Journal of Cervicodynia and Lumbodynia	Randomized comparative study	30	30	L5/S1 disc herniation	Mixed L5/S1 LDH	PIED	PTED	Random number table	Not reported	Bed rest time (nan); Complications/adverse events; Fluoroscopy frequency (nan); Hospital stay (nan); MacNab excellent/good; ODI (3 months); ODI (final); Operation time (nan); VAS leg pain (3 months); VAS leg pain (final)	MacNab table has minor internal inconsistency; excellent/good events use reported rate.
Wang HS 2020	2020	China	Journal of Cervicodynia and Lumbodynia	Prospective randomized controlled study	30	30	L5/S1 disc herniation	Mixed L5/S1 LDH	PEID	PETD	Random number table	Not reported	Bed rest time (nan); Complications/adverse events; Fluoroscopy frequency (nan); Hospital stay (nan); MacNab excellent/good; ODI (final); Operation time (nan); VAS leg pain (final)	Prospective randomized; no serious complications; recurrence and dysesthesia reported.

## Sheet: S4_RoB2
Supplementary Table S4. RoB 2 domain-level judgments and justifications
Judgments are conservative and outcome-relevant. Luo 2015 was excluded before RoB 2 synthesis because true randomized allocation could not be verified from full-text methods.
Study ID	D1 Randomization process	D1 justification	D2 Deviations from intended interventions	D2 justification	D3 Missing outcome data	D3 justification	D4 Measurement of outcome	D4 justification	D5 Selection of reported result	D5 justification	Overall RoB 2 judgment	Overall justification
Chen 2022	Low	Sequence generation was described; allocation concealment/implementation was clearer than in most small single-center reports.	Some concerns	Blinding of surgeons/patients was not feasible for surgical approaches; no major protocol deviations were reported.	Low	Outcome data were reported for the analyzed groups; missing outcome data did not appear to substantially bias extracted outcomes.	Some concerns	Key outcomes such as VAS, ODI, and MacNab are patient-reported or assessor-influenced; outcome assessor blinding was generally not reported.	Some concerns	Trial protocols or prespecified statistical analysis plans were generally unavailable; selective reporting could not be excluded.	Some concerns	Overall judgment was driven by unclear allocation concealment, limited blinding, subjective outcomes, and limited protocol availability.
Nie 2016	Low	Sequence generation was described; allocation concealment/implementation was clearer than in most small single-center reports.	Some concerns	Blinding of surgeons/patients was not feasible for surgical approaches; no major protocol deviations were reported.	Low	Outcome data were reported for the analyzed groups; missing outcome data did not appear to substantially bias extracted outcomes.	Some concerns	Key outcomes such as VAS, ODI, and MacNab are patient-reported or assessor-influenced; outcome assessor blinding was generally not reported.	Some concerns	Trial protocols or prespecified statistical analysis plans were generally unavailable; selective reporting could not be excluded.	Some concerns	Overall judgment was driven by unclear allocation concealment, limited blinding, subjective outcomes, and limited protocol availability.
Fu 2022	Some concerns	Random number table was reported, but allocation concealment and implementation details were generally insufficient.	Some concerns	Blinding of surgeons/patients was not feasible for surgical approaches; no major protocol deviations were reported.	Low	Outcome data were reported for the analyzed groups; missing outcome data did not appear to substantially bias extracted outcomes.	Some concerns	Key outcomes such as VAS, ODI, and MacNab are patient-reported or assessor-influenced; outcome assessor blinding was generally not reported.	Some concerns	Trial protocols or prespecified statistical analysis plans were generally unavailable; selective reporting could not be excluded.	Some concerns	Overall judgment was driven by unclear allocation concealment, limited blinding, subjective outcomes, and limited protocol availability.
Shangguan 2022	Some concerns	Random number table was reported, but allocation concealment and implementation details were generally insufficient.	Some concerns	Blinding of surgeons/patients was not feasible for surgical approaches; no major protocol deviations were reported.	Low	Outcome data were reported for the analyzed groups; missing outcome data did not appear to substantially bias extracted outcomes.	Some concerns	Key outcomes such as VAS, ODI, and MacNab are patient-reported or assessor-influenced; outcome assessor blinding was generally not reported.	Some concerns	Trial protocols or prespecified statistical analysis plans were generally unavailable; selective reporting could not be excluded.	Some concerns	Overall judgment was driven by unclear allocation concealment, limited blinding, subjective outcomes, and limited protocol availability.
Du 2021	Some concerns	Random allocation/random grouping was stated, but sequence generation and allocation concealment were not described.	Some concerns	Blinding of surgeons/patients was not feasible for surgical approaches; no major protocol deviations were reported.	Low	Outcome data were reported for the analyzed groups; missing outcome data did not appear to substantially bias extracted outcomes.	Some concerns	Key outcomes such as VAS, ODI, and MacNab are patient-reported or assessor-influenced; outcome assessor blinding was generally not reported.	Some concerns	Trial protocols or prespecified statistical analysis plans were generally unavailable; selective reporting could not be excluded.	Some concerns	Overall judgment was driven by unclear allocation concealment, limited blinding, subjective outcomes, and limited protocol availability.
Cui YS 2021	Some concerns	Drawing-lots randomization was reported, but concealment and implementation details were unclear.	Some concerns	Blinding of surgeons/patients was not feasible for surgical approaches; no major protocol deviations were reported.	Low	Outcome data were reported for the analyzed groups; missing outcome data did not appear to substantially bias extracted outcomes.	Some concerns	Key outcomes such as VAS, ODI, and MacNab are patient-reported or assessor-influenced; outcome assessor blinding was generally not reported.	Some concerns	Trial protocols or prespecified statistical analysis plans were generally unavailable; selective reporting could not be excluded.	Some concerns	Overall judgment was driven by unclear allocation concealment, limited blinding, subjective outcomes, and limited protocol availability.
Wang JW 2023	Some concerns	Random allocation/random grouping was stated, but sequence generation and allocation concealment were not described.	Some concerns	Blinding of surgeons/patients was not feasible for surgical approaches; no major protocol deviations were reported.	Low	Outcome data were reported for the analyzed groups; missing outcome data did not appear to substantially bias extracted outcomes.	Some concerns	Key outcomes such as VAS, ODI, and MacNab are patient-reported or assessor-influenced; outcome assessor blinding was generally not reported.	Some concerns	Trial protocols or prespecified statistical analysis plans were generally unavailable; selective reporting could not be excluded.	Some concerns	Overall judgment was driven by unclear allocation concealment, limited blinding, subjective outcomes, and limited protocol availability.
Mo 2019	Low	Sequence generation was described; allocation concealment/implementation was clearer than in most small single-center reports.	Some concerns	One PETD patient crossed over to PEID because of intraoperative intolerance; data were analyzed as-treated as reported.	Low	Outcome data were reported for the analyzed groups; missing outcome data did not appear to substantially bias extracted outcomes.	Some concerns	Key outcomes such as VAS, ODI, and MacNab are patient-reported or assessor-influenced; outcome assessor blinding was generally not reported.	Some concerns	Trial protocols or prespecified statistical analysis plans were generally unavailable; selective reporting could not be excluded.	Some concerns	Overall judgment was driven by unclear allocation concealment, limited blinding, subjective outcomes, and limited protocol availability.
Cui XH 2025	Some concerns	Random number table was reported, but allocation concealment and implementation details were generally insufficient.	Some concerns	Blinding of surgeons/patients was not feasible for surgical approaches; no major protocol deviations were reported.	Low	Outcome data were reported for the analyzed groups; missing outcome data did not appear to substantially bias extracted outcomes.	Some concerns	Key outcomes such as VAS, ODI, and MacNab are patient-reported or assessor-influenced; outcome assessor blinding was generally not reported.	Some concerns	Trial protocols or prespecified statistical analysis plans were generally unavailable; selective reporting could not be excluded.	Some concerns	Overall judgment was driven by unclear allocation concealment, limited blinding, subjective outcomes, and limited protocol availability.
Sun 2023	Some concerns	Random allocation/random grouping was stated, but sequence generation and allocation concealment were not described.	Some concerns	Blinding of surgeons/patients was not feasible for surgical approaches; no major protocol deviations were reported.	Low	Outcome data were reported for the analyzed groups; missing outcome data did not appear to substantially bias extracted outcomes.	Some concerns	Key outcomes such as VAS, ODI, and MacNab are patient-reported or assessor-influenced; outcome assessor blinding was generally not reported.	Some concerns	Trial protocols or prespecified statistical analysis plans were generally unavailable; selective reporting could not be excluded.	Some concerns	Overall judgment was driven by unclear allocation concealment, limited blinding, subjective outcomes, and limited protocol availability.
Zhang 2022	Some concerns	Random number table was reported, but allocation concealment and implementation details were generally insufficient.	Some concerns	Blinding of surgeons/patients was not feasible for surgical approaches; no major protocol deviations were reported.	Low	Outcome data were reported for the analyzed groups; missing outcome data did not appear to substantially bias extracted outcomes.	Some concerns	Key outcomes such as VAS, ODI, and MacNab are patient-reported or assessor-influenced; outcome assessor blinding was generally not reported.	Some concerns	Trial protocols or prespecified statistical analysis plans were generally unavailable; selective reporting could not be excluded.	Some concerns	Overall judgment was driven by unclear allocation concealment, limited blinding, subjective outcomes, and limited protocol availability.
Wang XP 2018	Some concerns	Random number table was reported, but allocation concealment and implementation details were generally insufficient.	Some concerns	Blinding of surgeons/patients was not feasible for surgical approaches; no major protocol deviations were reported.	Low	Outcome data were reported for the analyzed groups; missing outcome data did not appear to substantially bias extracted outcomes.	Some concerns	Key outcomes such as VAS, ODI, and MacNab are patient-reported or assessor-influenced; outcome assessor blinding was generally not reported.	Some concerns	Trial protocols or prespecified statistical analysis plans were generally unavailable; selective reporting could not be excluded.	Some concerns	Overall judgment was driven by unclear allocation concealment, limited blinding, subjective outcomes, and limited protocol availability.
Wang HS 2020	Some concerns	Random number table was reported, but allocation concealment and implementation details were generally insufficient.	Some concerns	Blinding of surgeons/patients was not feasible for surgical approaches; no major protocol deviations were reported.	Low	Outcome data were reported for the analyzed groups; missing outcome data did not appear to substantially bias extracted outcomes.	Some concerns	Key outcomes such as VAS, ODI, and MacNab are patient-reported or assessor-influenced; outcome assessor blinding was generally not reported.	Some concerns	Trial protocols or prespecified statistical analysis plans were generally unavailable; selective reporting could not be excluded.	Some concerns	Overall judgment was driven by unclear allocation concealment, limited blinding, subjective outcomes, and limited protocol availability.

## Sheet: S5_GRADE
Supplementary Table S5. GRADE evidence profile — final RCT-only synthesis excluding Luo 2015
Certainty ratings are intentionally conservative because of risk of bias, high heterogeneity, imprecision, and geographic concentration. With-Luo analyses are not used for GRADE; they are reported only as sensitivity analyses.
Outcome	No. of studies	Effect estimate (Clean v3 no-Luo)	Risk of bias	Inconsistency	Indirectness	Imprecision	Publication bias	Overall certainty	Comments
Operation time	12	MD = -17.07 (-26.05 to -8.09); I² = 98.7%; k=12	Serious	Very serious	Serious (mostly single-country evidence)	Not serious	Undetected; tests limited by small k	Low	Final no-Luo RCT-only estimate.
Fluoroscopy time (seconds)	2	MD = -3.70 (-8.01 to 0.61); I² = 99.1%; k=2	Serious	Very serious	Serious (mostly single-country evidence)	Serious	Undetected; tests limited by small k	Very low	Final no-Luo RCT-only estimate.
Fluoroscopy frequency (counts)	10	MD = -8.94 (-11.40 to -6.48); I² = 99.6%; k=10	Serious	Very serious	Serious (mostly single-country evidence)	Not serious	Undetected; tests limited by small k	Low	Final no-Luo RCT-only estimate.
Hospital stay	9	MD = 0.38 (-0.36 to 1.12); I² = 96.8%; k=9	Serious	Very serious	Serious (mostly single-country evidence)	Serious	Undetected; tests limited by small k	Very low	Final no-Luo RCT-only estimate.
Bed rest time (hours)	7	MD = 3.63 (1.45 to 5.81); I² = 98.7%; k=7	Serious	Very serious	Serious (mostly single-country evidence)	Not serious	Undetected; tests limited by small k	Low	Final no-Luo RCT-only estimate.
VAS leg pain - 1 month	2	MD = -0.57 (-1.43 to 0.30); I² = 89.5%; k=2	Serious	Very serious	Serious (mostly single-country evidence)	Serious	Undetected; tests limited by small k	Low	Final no-Luo RCT-only estimate.
VAS leg pain - 3 months	5	MD = -0.23 (-0.49 to 0.02); I² = 48.9%; k=5	Serious	Not serious	Serious (mostly single-country evidence)	Serious	Undetected; tests limited by small k	Low	Final no-Luo RCT-only estimate.
VAS leg pain - 6 months	3	MD = -0.11 (-0.28 to 0.06); I² = 0.0%; k=3	Serious	Not serious	Serious (mostly single-country evidence)	Serious	Undetected; tests limited by small k	Low	Final no-Luo RCT-only estimate.
VAS leg pain - final	5	MD = -0.00 (-0.19 to 0.19); I² = 0.0%; k=5	Serious	Not serious	Serious (mostly single-country evidence)	Serious	Undetected; tests limited by small k	Moderate	Final no-Luo RCT-only estimate.
ODI - 1 month	2	MD = -9.89 (-29.62 to 9.85); I² = 99.2%; k=2	Serious	Very serious	Serious (mostly single-country evidence)	Serious	Undetected; tests limited by small k	Very low	Final no-Luo RCT-only estimate.
ODI - 3 months	7	MD = -1.83 (-4.11 to 0.45); I² = 98.3%; k=7	Serious	Very serious	Serious (mostly single-country evidence)	Serious	Undetected; tests limited by small k	Low	Final no-Luo RCT-only estimate.
ODI - 6 months	4	MD = -4.43 (-10.90 to 2.04); I² = 99.5%; k=4	Serious	Very serious	Serious (mostly single-country evidence)	Serious	Undetected; tests limited by small k	Very low	Final no-Luo RCT-only estimate.
ODI - final	5	MD = 0.03 (-1.03 to 1.09); I² = 0.0%; k=5	Serious	Not serious	Serious (mostly single-country evidence)	Serious	Undetected; tests limited by small k	Moderate	Final no-Luo RCT-only estimate.
MacNab excellent/good	9	RR = 1.01 (0.98 to 1.04); I² = 0.0%; k=9	Serious	Not serious	Serious (mostly single-country evidence)	Not serious	Undetected; tests limited by small k	Low	Final no-Luo RCT-only estimate.
Complications/adverse events	9	RD = 0.008 (-0.019 to 0.035); I² = 0.0%; k=9	Serious	Not serious	Serious (mostly single-country evidence)	Serious	Undetected; tests limited by small k	Low	Final no-Luo RCT-only estimate.

## Sheet: S6_Safety
Supplementary Table S6. Structured safety outcomes
Only studies with quantitative event counts were included in pooled adverse-event analysis. Luo 2015 was excluded from the final RCT-only synthesis and was not included in the primary safety pooling.
Study ID	PEID events / total	PETD events / total	Reported event types / notes
Chen 2022	2/45	0/46	Postoperative neuropathic pain
Nie 2016	3/30	1/30	Dysesthesia/recurrent herniation
Fu 2022	3/46	4/46	Infection/dysesthesia/dural injury/bleeding
Shangguan 2022	2/31	1/31	Infection/nerve injury
Mo 2019	2/41	5/39	Clean v2: as-treated denominators after one PETD-to-PEID crossover; transient sensory symptoms/hyperalgesia/dural tear.
Cui XH 2025	2/56	4/56	Residual nucleus pulposus/nerve root injury/dural sac injury
Zhang 2022	0/36	0/36	No complications
Wang XP 2018	0/30	0/30	No serious complications
Wang HS 2020	3/30	1/30	Recurrence/dysesthesia
Luo 2015	Not pooled	Not pooled	No structured quantitative complication data; excluded from complications/adverse-events meta-analysis.

## Sheet: S7_Sensitivity_PI
Supplementary Table S7. Sensitivity analyses, prediction intervals, and with-Luo robustness check
Main analyses use the final RCT-only no-Luo dataset. With-Luo analyses are exploratory sensitivity analyses only and are not used for the main conclusions or GRADE rating.
Analysis	Model	k	Effect	95% CI	I² (%)	Tau²	Prediction interval	Sensitivity / comparison	Interpretation
Operation time	Random effects MD	12	MD -17.07	-26.05 to -8.09	98.7	243.788	-53.33 to 19.18	Main no-Luo final RCT-only synthesis	Interpret cautiously when heterogeneity is substantial.
Fluoroscopy time (seconds)	Random effects MD	2	MD -3.70	-8.01 to 0.61	99.1	9.592		Main no-Luo final RCT-only synthesis	Interpret cautiously when heterogeneity is substantial.
Fluoroscopy frequency (counts)	Random effects MD	10	MD -8.94	-11.40 to -6.48	99.6	15.365	-18.44 to 0.55	Main no-Luo final RCT-only synthesis	Interpret cautiously when heterogeneity is substantial.
Hospital stay	Random effects MD	9	MD 0.38	-0.36 to 1.12	96.8	1.226	-2.39 to 3.15	Main no-Luo final RCT-only synthesis	Interpret cautiously when heterogeneity is substantial.
Bed rest time (hours)	Random effects MD	7	MD 3.63	1.45 to 5.81	98.7	8.441	-4.37 to 11.63	Main no-Luo final RCT-only synthesis	Interpret cautiously when heterogeneity is substantial.
VAS leg pain - 1 month	Random effects MD	2	MD -0.57	-1.43 to 0.30	89.5	0.346		Main no-Luo final RCT-only synthesis	Interpret cautiously when heterogeneity is substantial.
VAS leg pain - 3 months	Random effects MD	5	MD -0.23	-0.49 to 0.02	48.9	0.038	-0.98 to 0.51	Main no-Luo final RCT-only synthesis	Interpret cautiously when heterogeneity is substantial.
VAS leg pain - 6 months	Random effects MD	3	MD -0.11	-0.28 to 0.06	0	0	-1.20 to 0.98	Main no-Luo final RCT-only synthesis	Interpret cautiously when heterogeneity is substantial.
VAS leg pain - final	Random effects MD	5	MD -0.00	-0.19 to 0.19	0	0	-0.31 to 0.31	Main no-Luo final RCT-only synthesis	Interpret cautiously when heterogeneity is substantial.
ODI - 1 month	Random effects MD	2	MD -9.89	-29.62 to 9.85	99.2	201.22		Main no-Luo final RCT-only synthesis	Interpret cautiously when heterogeneity is substantial.
ODI - 3 months	Random effects MD	7	MD -1.83	-4.11 to 0.45	98.3	8.069	-9.72 to 6.06	Main no-Luo final RCT-only synthesis	Interpret cautiously when heterogeneity is substantial.
ODI - 6 months	Random effects MD	4	MD -4.43	-10.90 to 2.04	99.5	43.067	-36.03 to 27.17	Main no-Luo final RCT-only synthesis	Interpret cautiously when heterogeneity is substantial.
ODI - final	Random effects MD	5	MD 0.03	-1.03 to 1.09	0	0	-1.69 to 1.75	Main no-Luo final RCT-only synthesis	Interpret cautiously when heterogeneity is substantial.
MacNab excellent/good	Random effects RR	9	RR 1.01	0.98 to 1.04	0	0	0.98 to 1.05	Main no-Luo final RCT-only synthesis	Interpret cautiously when heterogeneity is substantial.
Complications/adverse events	Random effects RD	9	RD 0.008	-0.019 to 0.035	0	0		Main no-Luo final RCT-only synthesis	Interpret cautiously when heterogeneity is substantial.
With-Luo exploratory sensitivity analyses
Operation time	Main versus with-Luo	12	MD -17.07 (-26.05 to -8.09); I² 98.7%					MD -17.78 (-26.51 to -9.05); I² 98.6%	Direction and interpretation unchanged; with-Luo shown only as sensitivity.
Fluoroscopy frequency (counts)	Main versus with-Luo	10	MD -8.94 (-11.40 to -6.48); I² 99.6%					MD -8.87 (-11.23 to -6.52); I² 99.5%	Direction and interpretation unchanged; with-Luo shown only as sensitivity.
VAS leg pain - 1 month	Main versus with-Luo	2	MD -0.57 (-1.43 to 0.30); I² 89.5%					MD -0.49 (-1.11 to 0.12); I² 79.2%	Direction and interpretation unchanged; with-Luo shown only as sensitivity.
VAS leg pain - final	Main versus with-Luo	5	MD -0.00 (-0.19 to 0.19); I² 0.0%					MD -0.01 (-0.20 to 0.18); I² 0.0%	Direction and interpretation unchanged; with-Luo shown only as sensitivity.
MacNab excellent/good RR	Main versus with-Luo	9	RR 1.01 (0.98 to 1.04); I² 0.0%					RR 1.01 (0.98 to 1.04); I² 0.0%	No material change; MacNab remains comparable.

## Sheet: Audit_PRISMA
Supplementary audit note. Final PRISMA counts and dataset decision
Item	Count / decision	Note
Records identified	1845	PubMed 342; Embase 396; CENTRAL 29; WoS 243; CNKI 585; Wanfang 250
Duplicates removed	654
Records screened	1191
Records excluded after title/abstract screening	1125
Database-screened full-text candidates	66	Corrected RIS count
Safety-net reports sought	4	From original included-study/reference checking
Reports sought for retrieval	70	66 + 4
Reports not retrieved	1	Gao 2019
Reports assessed for eligibility	69
Full-text reports excluded	56	Includes Luo 2015 because true randomization could not be verified
Studies included	13	Final RCT-only no-Luo synthesis
With-Luo analyses	Exploratory sensitivity only	Not used as main evidence or GRADE base
