# Supplementary material for: Percutaneous endoscopic interlaminar discectomy vs. percutaneous endoscopic transforaminal discectomy for L5/S1 lumbar disc herniation: a systematic review and meta-analysis of randomized controlled trials
Source: Front Surg. 2026 Jul 14;13:1853050. doi: 10.3389/fsurg.2026.1853050 (PMC13405533; doi:10.3389/fsurg.2026.1853050)
Supplement: Supplementary file 3 [file Datasheet1.csv]

item	action	old_value	new_value	reason
Shangguan 2022 bed rest time	Converted days to hours	('2.91', '0.18', '2.05', '0.13', 'days')	PEID 69.84±4.32 h; PETD 49.199999999999996±3.12 h	Prevent day/hour mixing in pooling
Fluoroscopy exposure	Split into two outcomes: Fluoroscopy time (seconds) and Fluoroscopy frequency (counts)	Preliminary package / Gemini flagged item	Applied/verified in clean v2	Avoid pooling seconds and counts together
Chen 2022 operation time	Kept PEID mean at 62.6 min, not 52.6	Preliminary package / Gemini flagged item	Applied/verified in clean v2	Manual recheck supports TELD/PETD shorter than IELD/PEID
Cui YS 2021 direction	Verified PEID/PETD direction; current clean values are PEID 81.55 vs PETD 82.22	Preliminary package / Gemini flagged item	Applied/verified in clean v2	Prevent row reversal
Mo 2019 denominators	Used PEID=41 and PETD=39 across outcome data	Preliminary package / Gemini flagged item	Applied/verified in clean v2	One randomized PETD patient crossed over to PEID; outcomes reported as-treated
Luo 2015 complications	Removed from primary complications pooling	0/12 vs 0/12	Not included in primary complications RD	No structured quantitative adverse-event table; keep as narrative/sensitivity only
