# Supplementary material for: Percutaneous endoscopic interlaminar discectomy vs. percutaneous endoscopic transforaminal discectomy for L5/S1 lumbar disc herniation: a systematic review and meta-analysis of randomized controlled trials
Source: Front Surg. 2026 Jul 14;13:1853050. doi: 10.3389/fsurg.2026.1853050 (PMC13405533; doi:10.3389/fsurg.2026.1853050)
Supplement: Supplementary file 4 [file Datasheet2.csv]

study	outcome	event_peid	n_peid	event_petd	n_petd	note
Chen 2022	MacNab excellent/good	42	45	44	46
Nie 2016	MacNab excellent/good	28	30	27	30
Fu 2022	MacNab excellent/good	41	46	39	46
Luo 2015	MacNab excellent/good	11	12	11	12	Clean v2: events derived from reported excellent/good rate 91.7% (11/12); high-risk item, sensitivity excluding Luo recommended.
Wang JW 2023	MacNab excellent/good	52	52	50	50
Mo 2019	MacNab excellent/good	38	41	35	39	Clean v2: PEID 20+18=38/41; PETD 16+19=35/39; as-treated denominators.
Sun 2023	MacNab excellent/good	45	51	40	51
Zhang 2022	MacNab excellent/good	35	36	33	36
Wang XP 2018	MacNab excellent/good	25	30	26	30	Reported rate used because table counts appear internally inconsistent
Wang HS 2020	MacNab excellent/good	28	30	27	30
Chen 2022	Complications/adverse events	2	45	0	46	Postoperative neuropathic pain
Nie 2016	Complications/adverse events	3	30	1	30	Dysesthesia/recurrent herniation
Fu 2022	Complications/adverse events	3	46	4	46	Infection/dysesthesia/dural injury/bleeding
Shangguan 2022	Complications/adverse events	2	31	1	31	Infection/nerve injury
Mo 2019	Complications/adverse events	2	41	5	39	Clean v2: as-treated denominators after one PETD-to-PEID crossover; transient sensory symptoms/hyperalgesia/dural tear.
Cui XH 2025	Complications/adverse events	2	56	4	56	Residual nucleus pulposus/nerve root injury/dural sac injury
Zhang 2022	Complications/adverse events	0	36	0	36	No complications
Wang XP 2018	Complications/adverse events	0	30	0	30	No serious complications
Wang HS 2020	Complications/adverse events	3	30	1	30	Recurrence/dysesthesia
