# Supplementary material for: Percutaneous endoscopic interlaminar discectomy vs. percutaneous endoscopic transforaminal discectomy for L5/S1 lumbar disc herniation: a systematic review and meta-analysis of randomized controlled trials
Source: Front Surg. 2026 Jul 14;13:1853050. doi: 10.3389/fsurg.2026.1853050 (PMC13405533; doi:10.3389/fsurg.2026.1853050)
Supplement: Supplementary file 5 [file Datasheet3.csv]

study	outcome	unit	timepoint	n_peid	mean_peid	sd_peid	n_petd	mean_petd	sd_petd	note	MD_peid_minus_petd	SE	CI95_low	CI95_high
Chen 2022	Operation time	min		45	62.6	18.1	46	51.4	15.2	Clean v2 verified: IELD/PEID 62.6±18.1 min; TELD/PETD 51.4±15.2 min. This study favors PETD for operation time and contributes to heterogeneity.	11.200000000000003	3.507539154147021	4.325223257871842	18.074776742128165
Chen 2022	Fluoroscopy time	seconds		45	4.7	1.1	46	6.2	1.8	Reported as radiation time; Clean v2: separated from fluoroscopy frequency; unit seconds.	-1.5	0.31196742057077775	-2.1114561443187245	-0.8885438556812756
Chen 2022	Hospital stay	days		45	2.5	0.7	46	2.4	0.8		0.10000000000000009	0.15748629263256456	-0.20867313355982642	0.4086731335598266
Chen 2022	Bed rest time	hours		45	6.1	3.4	46	3.2	2.1		2.8999999999999995	0.5939347220918139	1.7358879447000444	4.064112055299955
Nie 2016	Operation time	min		30	65.0	14.9	30	86.0	15.4		-21.0	3.9122457318868236	-28.668001634498175	-13.331998365501825
Nie 2016	Fluoroscopy time	seconds		30	0.6	0.24	30	6.5	1.52	Clean v2: separated from fluoroscopy frequency; unit seconds.	-5.9	0.2809507667427397	-6.45066350281577	-5.349336497184231
Nie 2016	Hospital stay	days		30	4.8	1.1	30	4.6	1.2		0.20000000000000018	0.2972092416687835	-0.38253011367081546	0.7825301136708158
Nie 2016	Bed rest time	hours		30	6.5	1.1	30	5.0	1.1		1.5	0.28401877872187725	0.9433231937051206	2.0566768062948793
Fu 2022	Operation time	min		46	56.22	7.83	46	88.55	6.79		-32.33	1.528092018626923	-35.325060356508764	-29.33493964349123
Fu 2022	Fluoroscopy frequency	counts		46	8.34	1.23	46	15.4	2.09	Clean v2: separated from fluoroscopy time; unit counts.	-7.0600000000000005	0.3575581436451371	-7.76081396154447	-6.359186038455531
Fu 2022	Hospital stay	days		46	5.33	1.18	46	5.29	1.02		0.040000000000000036	0.22997164286437388	-0.4107444200141728	0.49074442001417284
Shangguan 2022	Operation time	min		31	64.95	4.21	31	82.64	5.37		-17.689999999999998	1.2255479353886913	-20.092073953361833	-15.287926046638162
Shangguan 2022	Fluoroscopy frequency	counts		31	2.23	0.15	31	3.96	0.21	Clean v2: separated from fluoroscopy time; unit counts.	-1.73	0.046350696831592444	-1.8208473657899211	-1.6391526342100788
Shangguan 2022	Bed rest time	hours		31	69.84	4.32	31	49.199999999999996	3.12	Clean v2: converted from days to hours (×24); PEID=control group, PETD=observation group.	20.640000000000008	0.9570923709086876	18.76409895301898	22.515901046981035
Luo 2015	Operation time	min		12	53.5	21.5	12	84.4	35.7		-30.900000000000006	12.03030894588054	-54.47940553392586	-7.320594466074148
Luo 2015	Fluoroscopy frequency	counts		12	10.1	2.4	12	18.2	4.2	Clean v2: separated from fluoroscopy time; unit counts.	-8.1	1.396424004376894	-10.836991048578712	-5.363008951421287
Du 2021	Operation time	min		38	55.49	6.02	38	70.56	5.94		-15.07	1.3719367792707466	-17.758996087370665	-12.381003912629337
Du 2021	Fluoroscopy frequency	counts		38	6.73	0.91	38	12.68	1.03	Clean v2: separated from fluoroscopy time; unit counts.	-5.949999999999999	0.22295857533584457	-6.386998807658254	-5.513001192341744
Du 2021	Hospital stay	days		38	9.72	1.06	38	5.93	1.02		3.790000000000001	0.238636477557503	3.322272503987295	4.2577274960127065
Du 2021	First ambulation time	hours		38	48.99	4.62	38	21.36	2.85		27.630000000000003	0.8805934004079893	25.904036935200345	29.35596306479966
Cui YS 2021	Operation time	min		45	81.55	9.43	45	82.22	8.25	Clean v2 verified direction: PEID=observation/interlaminar 81.55±9.43; PETD=control/transforaminal 82.22±8.25.	-0.6700000000000017	1.8677818097649652	-4.330852347139333	2.99085234713933
Cui YS 2021	Fluoroscopy frequency	counts		45	5.11	1.03	45	9.55	1.02	Clean v2: separated from fluoroscopy time; unit counts.	-4.44	0.21609154438699252	-4.863539426998505	-4.0164605730014955
Wang JW 2023	Operation time	min		52	46.5	8.86	50	100.64	5.78		-54.14	1.4757288681555607	-57.0324285815849	-51.2475714184151
Wang JW 2023	Fluoroscopy frequency	counts		52	4.73	1.13	50	8.54	1.85	Clean v2: separated from fluoroscopy time; unit counts.	-3.8099999999999987	0.3049684725193233	-4.407738206137872	-3.212261793862125
Wang JW 2023	Hospital stay	days		52	5.46	1.58	50	6.56	1.73		-1.0999999999999996	0.32842912828750787	-1.743721091443515	-0.45627890855648423
Mo 2019	Operation time	min		41	53.56	10.82	39	66.49	16.29	Clean v2: as-treated denominators used after one PETD-to-PEID crossover (PEID=41, PETD=39).	-12.929999999999993	3.1079948652711114	-19.02166993593137	-6.838330064068614
Mo 2019	Fluoroscopy frequency	counts		41	3.41	0.81	39	12.44	3.21	Clean v2: separated from fluoroscopy time; unit counts.; Clean v2: as-treated denominators used after one PETD-to-PEID crossover (PEID=41, PETD=39).	-9.03	0.5293487804199445	-10.067523609623091	-7.9924763903769085
Mo 2019	Bed rest time	hours		41	6.76	0.88	39	6.34	1.26	Clean v2: as-treated denominators used after one PETD-to-PEID crossover (PEID=41, PETD=39).	0.41999999999999993	0.24412189001755064	-0.05847890443439929	0.8984789044343992
Cui XH 2025	Operation time	min		56	66.71	3.69	56	83.54	5.74		-16.830000000000013	0.9118632807922156	-18.617252030352756	-15.04274796964727
Cui XH 2025	Fluoroscopy frequency	counts		56	6.92	1.26	56	20.35	3.41	Clean v2: separated from fluoroscopy time; unit counts.	-13.430000000000001	0.4857927982763257	-14.3821538846216	-12.477846115378403
Cui XH 2025	Hospital stay	days		56	4.02	0.38	56	3.96	0.41		0.05999999999999961	0.0747017880833996	-0.08641550464346359	0.2064155046434628
Zhang 2022	Operation time	min		36	66.28	13.74	36	76.13	14.23		-9.849999999999994	3.2968019015066368	-16.311731726953003	-3.388268273046986
Zhang 2022	Fluoroscopy frequency	counts		36	6.25	1.28	36	16.76	2.57	Clean v2: separated from fluoroscopy time; unit counts.	-10.510000000000002	0.4785191276799241	-11.447897490252652	-9.572102509747351
Zhang 2022	Hospital stay	days		36	4.74	1.12	36	4.55	1.14		0.1900000000000004	0.2663539833463064	-0.3320538073587601	0.7120538073587609
Zhang 2022	Bed rest time	hours		36	5.76	1.17	36	5.31	1.24		0.4500000000000002	0.2841410056839933	-0.10691637114062669	1.006916371140627
Wang XP 2018	Operation time	min		30	65.35	16.84	30	85.22	15.23		-19.870000000000005	4.145433230274812	-27.995049131338636	-11.744950868661373
Wang XP 2018	Fluoroscopy frequency	counts		30	6.21	1.52	30	26.15	8.38	Clean v2: separated from fluoroscopy time; unit counts.	-19.939999999999998	1.5549362259162487	-22.987675002795847	-16.89232499720415
Wang XP 2018	Hospital stay	days		30	4.59	1.2	30	4.63	1.23		-0.040000000000000036	0.3137355574365137	-0.6549216925755669	0.5749216925755668
Wang XP 2018	Bed rest time	hours		30	6.02	1.09	30	5.55	1.26		0.46999999999999975	0.3041764838598365	-0.12618590836527976	1.0661859083652794
Wang HS 2020	Operation time	min		30	59.3	16.8	30	73.6	18.2		-14.299999999999997	4.522093910273573	-23.1633040641362	-5.436695935863794
Wang HS 2020	Fluoroscopy frequency	counts		30	6.5	1.7	30	21.8	3.9	Clean v2: separated from fluoroscopy time; unit counts.	-15.3	0.7767453465154028	-16.82242087917019	-13.777579120829811
Wang HS 2020	Hospital stay	days		30	4.7	1.3	30	4.6	1.6		0.10000000000000053	0.37638632635454056	-0.6377171996548989	0.8377171996549
Wang HS 2020	Bed rest time	hours		30	6.3	1.3	30	5.8	1.4		0.5	0.3488074922742725	-0.1836626848575741	1.1836626848575742
Chen 2022	VAS leg pain	points	1 day	45	3.1	1.6	46	2.9	1.7		0.20000000000000018	0.34599852000465353	-0.47815709920912075	0.8781570992091211
Chen 2022	VAS leg pain	points	3 months	45	1.9	1.3	46	2.0	1.2		-0.10000000000000009	0.26241170587769613	-0.6143269435202845	0.4143269435202843
Chen 2022	VAS leg pain	points	final	45	0.8	0.7	46	0.7	0.7		0.10000000000000009	0.1467687391849244	-0.18766672880245172	0.3876667288024519
Chen 2022	ODI	points	1 day	45	36.9	11.5	46	37.4	10.8		-0.5	2.339773720427241	-5.0859564920373925	4.0859564920373925
Chen 2022	ODI	points	3 months	45	23.8	8.2	46	22.5	8.6		1.3000000000000007	1.7612632708311224	-2.152076010828999	4.7520760108290006
Chen 2022	ODI	points	final	45	7.8	3.6	46	7.2	3.8		0.5999999999999996	0.7758305507507814	-0.9206278794715319	2.120627879471531
Nie 2016	VAS leg pain	points	final	30	2.2	1.37	30	2.3	1.02		-0.09999999999999964	0.3118386334842643	-0.7112037216291577	0.5112037216291584
Nie 2016	ODI	points	final	30	20.4	7.7	30	22.0	9.1		-1.6000000000000014	2.1763884457207237	-5.86572135361262	2.665721353612617
Fu 2022	VAS leg pain	points	post-treatment	46	1.34	0.12	46	1.3	0.17		0.040000000000000036	0.030680683627098127	-0.020134139909112295	0.10013413990911237
Fu 2022	ODI	points	post-treatment	46	13.43	2.6	46	13.28	2.75		0.15000000000000036	0.5579952469799129	-0.9436706840806288	1.2436706840806295
Shangguan 2022	ODI	points	3 months	31	6.71	0.56	31	4.85	0.13		1.8600000000000003	0.10325352450439959	1.6576230919713772	2.0623769080286234
Luo 2015	VAS leg pain	points	1 month	12	2.5	0.9	12	2.8	1.0		-0.2999999999999998	0.3883726732577014	-1.0612104395850945	0.4612104395850949
Luo 2015	VAS leg pain	points	final	12	1.8	1.4	12	2.0	1.2		-0.19999999999999996	0.5322906474223771	-1.243289668947859	0.8432896689478591
Du 2021	ODI	points	discharge	38	22.36	6.02	38	21.36	5.21		1.0	1.291515837260518	-1.5313710410306154	3.5313710410306154
Du 2021	ODI	points	3 months	38	19.65	4.81	38	19.36	4.11		0.28999999999999915	1.026339945734612	-1.7216262936398405	2.301626293639839
Cui YS 2021	VAS leg pain	points	postoperative	45	3.16	0.4	45	3.25	0.39		-0.08999999999999986	0.08327998292240192	-0.2532287665279076	0.07322876652790791
Cui YS 2021	ODI	points	6 months	45	15.69	2.03	45	16.11	2.52		-0.41999999999999993	0.4823852770924456	-1.3654751431011933	0.5254751431011935
Wang JW 2023	VAS leg pain	points	7 days	52	2.96	0.75	50	3.04	0.78		-0.08000000000000007	0.1516090620388758	-0.3771537615961966	0.21715376159619648
Wang JW 2023	VAS leg pain	points	6 months	52	1.6	0.57	50	1.64	0.59		-0.039999999999999813	0.11493509874305986	-0.2652727935363971	0.1852727935363975
Wang JW 2023	ODI	points	7 days	52	6.4	0.58	50	6.38	0.57		0.020000000000000462	0.11387374925429815	-0.20319254853842392	0.24319254853842484
Wang JW 2023	ODI	points	6 months	52	1.45	0.67	50	1.49	0.65		-0.040000000000000036	0.13070077393685284	-0.2961735169162316	0.21617351691623155
Mo 2019	VAS leg pain	points	immediate	41	3.25	1.21	39	3.62	1.09	Clean v2: as-treated denominators used after one PETD-to-PEID crossover (PEID=41, PETD=39).	-0.3700000000000001	0.25724280099093844	-0.8741958899422394	0.1341958899422392
Mo 2019	VAS leg pain	points	3 months	41	2.35	1.21	39	2.66	0.98	Clean v2: as-treated denominators used after one PETD-to-PEID crossover (PEID=41, PETD=39).	-0.31000000000000005	0.24563264669665147	-0.791439987525437	0.17143998752543682
Mo 2019	VAS leg pain	points	6 months	41	1.33	0.81	39	1.43	0.78	Clean v2: as-treated denominators used after one PETD-to-PEID crossover (PEID=41, PETD=39).	-0.09999999999999987	0.17777074850601898	-0.4484306670717971	0.24843066707179734
Mo 2019	VAS leg pain	points	final	41	1.74	0.87	39	1.88	0.73	Clean v2: as-treated denominators used after one PETD-to-PEID crossover (PEID=41, PETD=39).	-0.1399999999999999	0.17923470136627745	-0.4913000146779037	0.21130001467790388
Mo 2019	ODI	points	3 months	41	14.75	5.52	39	15.16	4.67	Clean v2: as-treated denominators used after one PETD-to-PEID crossover (PEID=41, PETD=39).	-0.41000000000000014	1.1412199840116024	-2.646791168662741	1.8267911686627407
Mo 2019	ODI	points	6 months	41	11.87	5.22	39	12.11	4.44	Clean v2: as-treated denominators used after one PETD-to-PEID crossover (PEID=41, PETD=39).	-0.2400000000000002	1.0816986849525807	-2.3601294225070584	1.880129422507058
Mo 2019	ODI	points	final	41	12.43	4.87	39	12.86	4.31	Clean v2: as-treated denominators used after one PETD-to-PEID crossover (PEID=41, PETD=39).	-0.4299999999999997	1.0270205606607943	-2.4429602988951564	1.582960298895157
Cui XH 2025	VAS leg pain	points	1 month	56	2.72	0.9	56	2.86	0.87		-0.13999999999999968	0.16727330074718186	-0.4678556694644761	0.18785566946447674
Cui XH 2025	VAS leg pain	points	3 months	56	1.71	0.46	56	1.8	0.43		-0.09000000000000008	0.0841448580892329	-0.25492392185489654	0.07492392185489641
Cui XH 2025	ODI	points	1 month	56	10.37	1.56	56	10.26	1.62		0.10999999999999943	0.30053523682162225	-0.4790490641703802	0.699049064170379
Cui XH 2025	ODI	points	3 months	56	7.51	1.02	56	7.37	1.18		0.13999999999999968	0.2084295016135123	-0.26852182316248446	0.5485218231624838
Sun 2023	VAS leg pain	points	discharge	51	2.31	1.16	51	4.35	1.13		-2.0399999999999996	0.22676324355470615	-2.484455957367224	-1.5955440426327756
Sun 2023	VAS leg pain	points	1 month	51	2.37	1.18	51	3.39	1.16		-1.02	0.2317029877015053	-1.4741378558949503	-0.5658621441050496
Sun 2023	VAS leg pain	points	3 months	51	2.27	1.11	51	2.99	1.13		-0.7200000000000002	0.2218018900536525	-1.154731704505159	-0.2852682954948413
Sun 2023	VAS leg pain	points	6 months	51	1.94	0.97	51	2.26	0.94		-0.31999999999999984	0.189141507353414	-0.6907173544126912	0.050717354412691595
Sun 2023	VAS leg pain	points	12 months	51	1.66	0.86	51	2.18	0.84		-0.5200000000000002	0.1683367306976133	-0.8499399921673223	-0.19006000783267818
Sun 2023	ODI	points	1 month	51	17.48	8.86	51	37.51	8.89		-20.029999999999998	1.757514399015012	-23.47472822206942	-16.585271777930576
Sun 2023	ODI	points	3 months	51	12.59	5.17	51	28.6	5.21		-16.01	1.0277807807763937	-18.024450330321734	-13.99554966967827
Sun 2023	ODI	points	6 months	51	5.15	1.66	51	22.18	4.69		-17.03	0.696654470293841	-18.39544276177593	-15.664557238224074
Sun 2023	ODI	points	12 months	51	4.76	1.25	51	17.78	4.27		-13.020000000000001	0.6230129196406891	-14.241105322495752	-11.79889467750425
Wang XP 2018	VAS leg pain	points	3 months	30	2.55	1.16	30	2.53	1.24		0.020000000000000018	0.3100107525016942	-0.5876210749033206	0.6276210749033206
Wang XP 2018	VAS leg pain	points	final	30	1.9	1.59	30	1.89	1.64		0.010000000000000009	0.4170411650345003	-0.8074006834676205	0.8274006834676205
Wang XP 2018	ODI	points	3 months	30	22.31	8.92	30	21.63	8.42		0.6799999999999997	2.2395148284096416	-3.7094490636828974	5.069449063682897
Wang XP 2018	ODI	points	final	30	19.35	6.16	30	19.42	6.82		-0.07000000000000028	1.6778756410016409	-3.358636256363216	3.2186362563632156
Wang HS 2020	VAS leg pain	points	final	30	2.23	1.05	30	2.21	1.15		0.020000000000000018	0.2843120351538663	-0.537251588901578	0.577251588901578
Wang HS 2020	ODI	points	final	30	19.56	7.43	30	20.03	7.69		-0.4700000000000024	1.9522721804775753	-4.29645347373605	3.356453473736045
