# Supplementary material for: Percutaneous endoscopic interlaminar discectomy vs. percutaneous endoscopic transforaminal discectomy for L5/S1 lumbar disc herniation: a systematic review and meta-analysis of randomized controlled trials
Source: Front Surg. 2026 Jul 14;13:1853050. doi: 10.3389/fsurg.2026.1853050 (PMC13405533; doi:10.3389/fsurg.2026.1853050)
Supplement: Supplementary file 6 [file Datasheet4.csv]

study	outcome	reason
Du 2021	MacNab excellent/good	Did not report modified MacNab excellent/good counts; reports ODI and perioperative continuous outcomes.
Cui YS 2021	MacNab excellent/good	Did not report modified MacNab excellent/good counts; reports VAS/ODI/JOA and perioperative outcomes.
Cui XH 2025	MacNab excellent/good	Did not report modified MacNab excellent/good counts; reports VAS/ODI/MRI/biomechanics and complications.
Luo 2015	Complications/adverse events	No structured quantitative adverse-event table; removed from primary complications pooling.
All studies	Overall VAS/ODI	Not performed: time points are analyzed separately to avoid repeated-measure double counting.
Fluoroscopy rows	Combined fluoroscopy exposure	Not performed: seconds and counts are separated into two outcomes.
