# Supplementary material for: Percutaneous endoscopic interlaminar discectomy vs. percutaneous endoscopic transforaminal discectomy for L5/S1 lumbar disc herniation: a systematic review and meta-analysis of randomized controlled trials
Source: Front Surg. 2026 Jul 14;13:1853050. doi: 10.3389/fsurg.2026.1853050 (PMC13405533; doi:10.3389/fsurg.2026.1853050)
Supplement: Supplementary file 7 [file Datasheet5.csv]

outcome	model	k	effect	lcl	ucl	I2	tau2	effect_label	note
Operation time	Random effects MD	13	-17.78093654059924	-26.514372670804278	-9.0475004103942	98.55392101897354	243.11928821192006	MD (PEID-PETD)
Fluoroscopy time (seconds)	Random effects MD	2	-3.702089811155029	-8.014087865716204	0.6099082434061462	99.08958158661716	9.591871497584544	MD (PEID-PETD)
Fluoroscopy frequency (counts)	Random effects MD	11	-8.87407035088616	-11.229889986576433	-6.518250715195888	99.52876038027338	15.379423633906923	MD (PEID-PETD)
Hospital stay	Random effects MD	9	0.37906972399788236	-0.3649378101746988	1.1230772581704636	96.75132434356352	1.2261248466068	MD (PEID-PETD)
Bed rest time (hours; Shangguan converted from days)	Random effects MD	7	3.6278772606704277	1.445945174723807	5.809809346617048	98.66137617615543	8.440728642146025	MD (PEID-PETD)
VAS leg pain - 1 month	Random effects MD	3	-0.4912507963204913	-1.1058577435002417	0.1233561508592591	79.16834507832807	0.22590174646372316	MD (PEID-PETD)
VAS leg pain - 3 months	Random effects MD	5	-0.2341769984684919	-0.48635602278962264	0.018002025852638853	48.857712641971915	0.03826216401120363	MD (PEID-PETD)
VAS leg pain - 6 months	Random effects MD	3	-0.11188243187914458	-0.2803878812270745	0.05662301746878533	0.0	0.0	MD (PEID-PETD)
VAS leg pain - final	Random effects MD	6	-0.01045787986652955	-0.19777557203788504	0.17685981230482595	0.0	0.0	MD (PEID-PETD)
ODI - 1 month	Random effects MD	2	-9.885557710174435	-29.62221839581264	9.851102975463771	99.21621679738442	201.2202108543416	MD (PEID-PETD)
ODI - 3 months	Random effects MD	7	-1.8278829890834545	-4.108066480550155	0.4523005023832467	98.27050745150599	8.069183356203926	MD (PEID-PETD)
ODI - 6 months	Random effects MD	4	-4.430937057062461	-10.89738665063218	2.035512536507259	99.47809717660263	43.06711147710341	MD (PEID-PETD)
ODI - final	Random effects MD	5	0.030010502114878445	-1.027036397413514	1.0870574016432708	0.0	0.0	MD (PEID-PETD)
MacNab excellent/good	Random effects RR	10	1.0000000458078668	0.999938067134857	1.0000620283224706	0.0	0.0	RR (PEID/PETD)
Complications/adverse events	Random effects RD	9	0.008148978303369102	-0.018554980984339442	0.034852937591077646	0.0	0.0	RD (PEID-PETD)
