# Supplementary material for: Percutaneous endoscopic interlaminar discectomy vs. percutaneous endoscopic transforaminal discectomy for L5/S1 lumbar disc herniation: a systematic review and meta-analysis of randomized controlled trials
Source: Front Surg. 2026 Jul 14;13:1853050. doi: 10.3389/fsurg.2026.1853050 (PMC13405533; doi:10.3389/fsurg.2026.1853050)
Supplement: Supplementary file 8 [file Datasheet6.csv]

analysis	model	k	effect	lcl	ucl	I2	note
Operation time excluding Luo 2015	Random effects MD	12	-17.072806734283148	-26.05068871689977	-8.094924751666525	98.67329184554374	Sensitivity analysis
Fluoroscopy frequency excluding Luo 2015	Random effects MD	10	-8.944319919504887	-11.403793697437386	-6.484846141572387	99.57250767953309	Sensitivity analysis
MacNab RR excluding Luo 2015	Random effects RR	9	1.00000004580787	0.9999380671328147	1.0000620283245192	0.0	Sensitivity analysis
ODI 3 months excluding Shangguan 2022	Random effects MD	6	-2.4010513173621457	-7.562411990423909	2.760309355699617	97.90770747978516	Sensitivity analysis
